# Supplementary material for: Investigation of the Josephin Domain Protein-Protein Interaction by Molecular Dynamics
Source: PLoS One. 2014 Sep 30;9(9):e108677. doi: 10.1371/journal.pone.0108677 (PMC4182536; doi:10.1371/journal.pone.0108677)
Supplement: File S2 — Ten docked JD-JD models (Protein Data Bank format). The last frame of each JDJD simulation is provided together with an estimation of the associated binding free energy. (PDB) [file pone.0108677.s002.pdb]

REMARK    Model 1
TITLE     Binding Energy (kJ/mol) -780.888 sd 228.898
CRYST1  200.000  200.000  200.000  90.00  90.00  90.00 P 1           1
MODEL        1
ATOM      1  MN1 MET     1      26.060  58.500  45.430  1.00  0.00            
ATOM      2  MN2 MET     1      27.000  57.990  46.610  1.00  0.00            
ATOM      3  N   MET     1      26.400  58.050  46.050  1.00  0.00            
ATOM      4  H1  MET     1      26.030  58.620  45.300  1.00  0.00            
ATOM      5  H2  MET     1      26.390  58.570  46.900  1.00  0.00            
ATOM      6  H3  MET     1      27.330  57.780  45.820  1.00  0.00            
ATOM      7  CA  MET     1      25.560  56.850  46.190  1.00  0.00            
ATOM      8  CB  MET     1      24.080  57.200  46.200  1.00  0.00            
ATOM      9  CG  MET     1      23.670  57.890  47.500  1.00  0.00            
ATOM     10  SD  MET     1      24.410  59.540  47.760  1.00  0.00            
ATOM     11  CE  MET     1      23.650  60.020  49.300  1.00  0.00            
ATOM     12  C   MET     1      25.990  55.830  45.120  1.00  0.00            
ATOM     13  O   MET     1      26.560  56.270  44.130  1.00  0.00            
ATOM     14  N   GLU     2      25.930  54.560  45.540  1.00  0.00            
ATOM     15  H   GLU     2      25.670  54.310  46.470  1.00  0.00            
ATOM     16  CA  GLU     2      26.260  53.430  44.660  1.00  0.00            
ATOM     17  CB  GLU     2      26.380  52.060  45.330  1.00  0.00            
ATOM     18  CG  GLU     2      25.150  51.610  46.130  1.00  0.00            
ATOM     19  CD  GLU     2      24.930  52.460  47.380  1.00  0.00            
ATOM     20  OE1 GLU     2      25.640  52.180  48.370  1.00  0.00            
ATOM     21  OE2 GLU     2      23.900  53.170  47.370  1.00  0.00            
ATOM     22  C   GLU     2      25.600  53.280  43.290  1.00  0.00            
ATOM     23  O   GLU     2      24.580  53.900  43.010  1.00  0.00            
ATOM     24  N   SER     3      26.470  52.850  42.380  1.00  0.00            
ATOM     25  H   SER     3      27.450  52.710  42.600  1.00  0.00            
ATOM     26  CA  SER     3      26.060  52.550  41.010  1.00  0.00            
ATOM     27  CB  SER     3      26.600  53.710  40.160  1.00  0.00            
ATOM     28  OG  SER     3      26.430  53.590  38.750  1.00  0.00            
ATOM     29  HG  SER     3      25.720  54.230  38.460  1.00  0.00            
ATOM     30  C   SER     3      26.450  51.150  40.530  1.00  0.00            
ATOM     31  O   SER     3      27.580  50.690  40.730  1.00  0.00            
ATOM     32  N   ILE     4      25.620  50.610  39.650  1.00  0.00            
ATOM     33  H   ILE     4      24.740  51.070  39.430  1.00  0.00            
ATOM     34  CA  ILE     4      25.790  49.360  38.920  1.00  0.00            
ATOM     35  CB  ILE     4      24.460  48.690  38.570  1.00  0.00            
ATOM     36  CG1 ILE     4      23.480  49.680  37.930  1.00  0.00            
ATOM     37  CG2 ILE     4      23.870  47.970  39.790  1.00  0.00            
ATOM     38  CD  ILE     4      22.150  49.310  37.260  1.00  0.00            
ATOM     39  C   ILE     4      26.700  49.490  37.690  1.00  0.00            
ATOM     40  O   ILE     4      26.380  50.060  36.640  1.00  0.00            
ATOM     41  N   PHE     5      27.930  49.070  37.960  1.00  0.00            
ATOM     42  H   PHE     5      28.190  48.650  38.830  1.00  0.00            
ATOM     43  CA  PHE     5      28.970  49.240  36.950  1.00  0.00            
ATOM     44  CB  PHE     5      30.310  49.230  37.680  1.00  0.00            
ATOM     45  CG  PHE     5      31.370  49.870  36.770  1.00  0.00            
ATOM     46  CD1 PHE     5      32.320  49.010  36.260  1.00  0.00            
ATOM     47  HD1 PHE     5      32.020  47.980  36.050  1.00  0.00            
ATOM     48  CD2 PHE     5      31.790  51.170  37.080  1.00  0.00            
ATOM     49  HD2 PHE     5      31.100  51.880  37.530  1.00  0.00            
ATOM     50  CE1 PHE     5      33.640  49.360  36.000  1.00  0.00            
ATOM     51  HE1 PHE     5      34.340  48.640  35.590  1.00  0.00            
ATOM     52  CE2 PHE     5      33.100  51.540  36.790  1.00  0.00            
ATOM     53  HE2 PHE     5      33.400  52.570  37.000  1.00  0.00            
ATOM     54  CZ  PHE     5      34.050  50.670  36.290  1.00  0.00            
ATOM     55  HZ  PHE     5      35.070  50.990  36.080  1.00  0.00            
ATOM     56  C   PHE     5      28.950  48.160  35.860  1.00  0.00            
ATOM     57  O   PHE     5      28.940  46.980  36.190  1.00  0.00            
ATOM     58  N   HIS     6      29.350  48.600  34.670  1.00  0.00            
ATOM     59  H   HIS     6      29.670  49.530  34.540  1.00  0.00            
ATOM     60  CA  HIS     6      29.380  47.830  33.420  1.00  0.00            
ATOM     61  CB  HIS     6      28.700  48.770  32.430  1.00  0.00            
ATOM     62  CG  HIS     6      29.210  50.180  32.130  1.00  0.00            
ATOM     63  ND1 HIS     6      29.960  50.910  32.950  1.00  0.00            
ATOM     64  CD2 HIS     6      29.130  50.890  30.990  1.00  0.00            
ATOM     65  HD2 HIS     6      28.590  50.560  30.120  1.00  0.00            
ATOM     66  CE1 HIS     6      30.300  52.030  32.310  1.00  0.00            
ATOM     67  HE1 HIS     6      30.900  52.840  32.760  1.00  0.00            
ATOM     68  NE2 HIS     6      29.810  52.030  31.100  1.00  0.00            
ATOM     69  HE2 HIS     6      29.930  52.730  30.380  1.00  0.00            
ATOM     70  C   HIS     6      30.780  47.340  33.050  1.00  0.00            
ATOM     71  O   HIS     6      31.150  46.280  33.550  1.00  0.00            
ATOM     72  N   GLU     7      31.410  47.970  32.070  1.00  0.00            
ATOM     73  H   GLU     7      31.120  48.880  31.760  1.00  0.00            
ATOM     74  CA  GLU     7      32.590  47.480  31.320  1.00  0.00            
ATOM     75  CB  GLU     7      32.580  47.800  29.820  1.00  0.00            
ATOM     76  CG  GLU     7      32.650  49.280  29.440  1.00  0.00            
ATOM     77  CD  GLU     7      32.530  49.530  27.940  1.00  0.00            
ATOM     78  OE1 GLU     7      31.560  50.240  27.590  1.00  0.00            
ATOM     79  OE2 GLU     7      33.190  48.870  27.110  1.00  0.00            
ATOM     80  C   GLU     7      33.930  47.900  31.920  1.00  0.00            
ATOM     81  O   GLU     7      34.020  49.060  32.340  1.00  0.00            
ATOM     82  N   LYS     8      34.980  47.080  31.840  1.00  0.00            
ATOM     83  H   LYS     8      34.940  46.230  31.340  1.00  0.00            
ATOM     84  CA  LYS     8      36.300  47.310  32.450  1.00  0.00            
ATOM     85  CB  LYS     8      37.320  46.230  32.130  1.00  0.00            
ATOM     86  CG  LYS     8      38.580  46.330  33.020  1.00  0.00            
ATOM     87  CD  LYS     8      39.650  45.270  32.950  1.00  0.00            
ATOM     88  CE  LYS     8      41.050  45.800  33.270  1.00  0.00            
ATOM     89 1MNZ LYS     8      40.820  46.610  34.950  1.00  0.00            
ATOM     90 2MNZ LYS     8      42.180  45.830  34.770  1.00  0.00            
ATOM     91  NZ  LYS     8      41.430  46.160  34.630  1.00  0.00            
ATOM     92  HZ1 LYS     8      40.710  46.690  35.060  1.00  0.00            
ATOM     93  HZ2 LYS     8      41.580  45.320  35.160  1.00  0.00            
ATOM     94  HZ3 LYS     8      42.280  46.690  34.620  1.00  0.00            
ATOM     95  C   LYS     8      36.970  48.650  32.100  1.00  0.00            
ATOM     96  O   LYS     8      37.530  49.260  33.010  1.00  0.00            
ATOM     97  N   GLN     9      37.210  49.000  30.840  1.00  0.00            
ATOM     98  H   GLN     9      37.060  48.350  30.100  1.00  0.00            
ATOM     99  CA  GLN     9      37.700  50.280  30.360  1.00  0.00            
ATOM    100  CB  GLN     9      36.800  51.470  30.710  1.00  0.00            
ATOM    101  CG  GLN     9      35.570  51.690  29.810  1.00  0.00            
ATOM    102  CD  GLN     9      35.730  51.990  28.330  1.00  0.00            
ATOM    103  OE1 GLN     9      36.450  52.890  27.880  1.00  0.00            
ATOM    104  NE2 GLN     9      34.760  51.550  27.550  1.00  0.00            
ATOM    105 1HE2 GLN     9      33.990  51.040  27.930  1.00  0.00            
ATOM    106 2HE2 GLN     9      34.790  51.700  26.560  1.00  0.00            
ATOM    107  C   GLN     9      39.170  50.620  30.660  1.00  0.00            
ATOM    108  O   GLN     9      39.880  50.980  29.730  1.00  0.00            
ATOM    109  N   GLU    10      39.720  50.190  31.780  1.00  0.00            
ATOM    110  H   GLU    10      39.230  49.630  32.450  1.00  0.00            
ATOM    111  CA  GLU    10      41.110  50.520  32.210  1.00  0.00            
ATOM    112  CB  GLU    10      41.010  50.830  33.710  1.00  0.00            
ATOM    113  CG  GLU    10      40.530  52.280  33.760  1.00  0.00            
ATOM    114  CD  GLU    10      41.550  53.370  33.390  1.00  0.00            
ATOM    115  OE1 GLU    10      41.060  54.400  32.910  1.00  0.00            
ATOM    116  OE2 GLU    10      42.790  53.210  33.530  1.00  0.00            
ATOM    117  C   GLU    10      42.280  49.540  32.040  1.00  0.00            
ATOM    118  O   GLU    10      42.140  48.330  32.100  1.00  0.00            
ATOM    119  N   GLY    11      43.450  50.170  31.920  1.00  0.00            
ATOM    120  H   GLY    11      43.510  51.170  31.890  1.00  0.00            
ATOM    121  CA  GLY    11      44.770  49.530  31.780  1.00  0.00            
ATOM    122  C   GLY    11      44.880  48.470  30.690  1.00  0.00            
ATOM    123  O   GLY    11      44.770  48.780  29.490  1.00  0.00            
ATOM    124  N   SER    12      45.040  47.240  31.130  1.00  0.00            
ATOM    125  H   SER    12      44.850  46.990  32.080  1.00  0.00            
ATOM    126  CA  SER    12      45.490  46.120  30.300  1.00  0.00            
ATOM    127  CB  SER    12      46.650  45.330  30.900  1.00  0.00            
ATOM    128  OG  SER    12      46.980  44.220  30.060  1.00  0.00            
ATOM    129  HG  SER    12      47.210  44.570  29.150  1.00  0.00            
ATOM    130  C   SER    12      44.290  45.170  30.250  1.00  0.00            
ATOM    131  O   SER    12      43.820  44.580  31.220  1.00  0.00            
ATOM    132  N   LEU    13      43.790  45.040  29.040  1.00  0.00            
ATOM    133  H   LEU    13      44.300  45.300  28.210  1.00  0.00            
ATOM    134  CA  LEU    13      42.440  44.520  28.740  1.00  0.00            
ATOM    135  CB  LEU    13      41.760  45.310  27.620  1.00  0.00            
ATOM    136  CG  LEU    13      41.010  46.490  28.240  1.00  0.00            
ATOM    137  CD1 LEU    13      41.970  47.600  28.670  1.00  0.00            
ATOM    138  CD2 LEU    13      39.940  47.100  27.350  1.00  0.00            
ATOM    139  C   LEU    13      42.330  43.020  28.400  1.00  0.00            
ATOM    140  O   LEU    13      41.320  42.370  28.650  1.00  0.00            
ATOM    141  N   CYS    14      43.320  42.570  27.630  1.00  0.00            
ATOM    142  H   CYS    14      43.910  43.190  27.120  1.00  0.00            
ATOM    143  CA  CYS    14      43.690  41.160  27.430  1.00  0.00            
ATOM    144  CB  CYS    14      45.200  40.980  27.280  1.00  0.00            
ATOM    145  SG  CYS    14      45.770  40.850  25.530  1.00  0.00            
ATOM    146  HG  CYS    14      45.460  42.150  25.700  1.00  0.00            
ATOM    147  C   CYS    14      43.130  40.000  28.270  1.00  0.00            
ATOM    148  O   CYS    14      43.720  39.820  29.330  1.00  0.00            
ATOM    149  N   ALA    15      41.980  39.500  27.850  1.00  0.00            
ATOM    150  H   ALA    15      41.630  39.660  26.930  1.00  0.00            
ATOM    151  CA  ALA    15      41.040  38.670  28.640  1.00  0.00            
ATOM    152  CB  ALA    15      41.460  37.190  28.740  1.00  0.00            
ATOM    153  C   ALA    15      40.390  39.090  29.960  1.00  0.00            
ATOM    154  O   ALA    15      39.230  38.780  30.210  1.00  0.00            
ATOM    155  N   GLN    16      41.080  40.040  30.590  1.00  0.00            
ATOM    156  H   GLN    16      41.990  40.320  30.280  1.00  0.00            
ATOM    157  CA  GLN    16      40.620  40.770  31.790  1.00  0.00            
ATOM    158  CB  GLN    16      41.660  41.800  32.250  1.00  0.00            
ATOM    159  CG  GLN    16      42.980  41.150  32.680  1.00  0.00            
ATOM    160  CD  GLN    16      43.680  42.000  33.750  1.00  0.00            
ATOM    161  OE1 GLN    16      43.470  41.810  34.950  1.00  0.00            
ATOM    162  NE2 GLN    16      44.340  43.100  33.460  1.00  0.00            
ATOM    163 1HE2 GLN    16      44.410  43.410  32.480  1.00  0.00            
ATOM    164 2HE2 GLN    16      44.780  43.640  34.150  1.00  0.00            
ATOM    165  C   GLN    16      39.250  41.410  31.650  1.00  0.00            
ATOM    166  O   GLN    16      38.380  41.100  32.470  1.00  0.00            
ATOM    167  N   HIS    17      38.940  41.970  30.470  1.00  0.00            
ATOM    168  H   HIS    17      39.560  41.970  29.700  1.00  0.00            
ATOM    169  CA  HIS    17      37.650  42.630  30.280  1.00  0.00            
ATOM    170  CB  HIS    17      37.710  43.400  28.930  1.00  0.00            
ATOM    171  CG  HIS    17      38.300  42.670  27.720  1.00  0.00            
ATOM    172  ND1 HIS    17      38.680  41.410  27.590  1.00  0.00            
ATOM    173  CD2 HIS    17      38.450  43.240  26.540  1.00  0.00            
ATOM    174  HD2 HIS    17      38.280  44.280  26.280  1.00  0.00            
ATOM    175  CE1 HIS    17      39.140  41.170  26.380  1.00  0.00            
ATOM    176  HE1 HIS    17      39.640  40.280  26.000  1.00  0.00            
ATOM    177  NE2 HIS    17      38.850  42.290  25.690  1.00  0.00            
ATOM    178  HE2 HIS    17      38.930  42.390  24.700  1.00  0.00            
ATOM    179  C   HIS    17      36.460  41.680  30.160  1.00  0.00            
ATOM    180  O   HIS    17      35.590  41.830  31.020  1.00  0.00            
ATOM    181  N   CYS    18      36.490  40.640  29.340  1.00  0.00            
ATOM    182  H   CYS    18      37.120  40.610  28.540  1.00  0.00            
ATOM    183  CA  CYS    18      35.630  39.460  29.500  1.00  0.00            
ATOM    184  CB  CYS    18      36.060  38.410  28.440  1.00  0.00            
ATOM    185  SG  CYS    18      36.250  39.080  26.750  1.00  0.00            
ATOM    186  HG  CYS    18      34.960  39.230  27.020  1.00  0.00            
ATOM    187  C   CYS    18      35.520  38.810  30.880  1.00  0.00            
ATOM    188  O   CYS    18      34.500  38.280  31.310  1.00  0.00            
ATOM    189  N   LEU    19      36.640  38.690  31.590  1.00  0.00            
ATOM    190  H   LEU    19      37.530  38.900  31.200  1.00  0.00            
ATOM    191  CA  LEU    19      36.700  38.220  32.960  1.00  0.00            
ATOM    192  CB  LEU    19      38.140  37.960  33.420  1.00  0.00            
ATOM    193  CG  LEU    19      38.310  36.910  34.520  1.00  0.00            
ATOM    194  CD1 LEU    19      37.910  35.550  33.980  1.00  0.00            
ATOM    195  CD2 LEU    19      39.790  37.020  34.920  1.00  0.00            
ATOM    196  C   LEU    19      35.950  39.100  33.970  1.00  0.00            
ATOM    197  O   LEU    19      35.060  38.630  34.680  1.00  0.00            
ATOM    198  N   ASN    20      36.170  40.390  33.740  1.00  0.00            
ATOM    199  H   ASN    20      36.800  40.740  33.050  1.00  0.00            
ATOM    200  CA  ASN    20      35.480  41.370  34.580  1.00  0.00            
ATOM    201  CB  ASN    20      35.970  42.740  34.100  1.00  0.00            
ATOM    202  CG  ASN    20      36.000  43.810  35.220  1.00  0.00            
ATOM    203  OD1 ASN    20      36.930  43.920  36.000  1.00  0.00            
ATOM    204  ND2 ASN    20      34.920  44.580  35.360  1.00  0.00            
ATOM    205 1HD2 ASN    20      34.120  44.440  34.770  1.00  0.00            
ATOM    206 2HD2 ASN    20      34.900  45.280  36.060  1.00  0.00            
ATOM    207  C   ASN    20      33.950  41.290  34.460  1.00  0.00            
ATOM    208  O   ASN    20      33.310  41.280  35.510  1.00  0.00            
ATOM    209  N   ASN    21      33.420  40.980  33.300  1.00  0.00            
ATOM    210  H   ASN    21      34.000  40.820  32.480  1.00  0.00            
ATOM    211  CA  ASN    21      32.000  40.790  33.010  1.00  0.00            
ATOM    212  CB  ASN    21      31.880  40.410  31.530  1.00  0.00            
ATOM    213  CG  ASN    21      31.870  41.660  30.640  1.00  0.00            
ATOM    214  OD1 ASN    21      32.600  42.640  30.800  1.00  0.00            
ATOM    215  ND2 ASN    21      31.030  41.710  29.620  1.00  0.00            
ATOM    216 1HD2 ASN    21      30.420  40.940  29.440  1.00  0.00            
ATOM    217 2HD2 ASN    21      31.010  42.520  29.030  1.00  0.00            
ATOM    218  C   ASN    21      31.270  39.750  33.860  1.00  0.00            
ATOM    219  O   ASN    21      30.260  40.110  34.490  1.00  0.00            
ATOM    220  N   LEU    22      32.040  38.740  34.240  1.00  0.00            
ATOM    221  H   LEU    22      32.900  38.500  33.780  1.00  0.00            
ATOM    222  CA  LEU    22      31.700  37.890  35.390  1.00  0.00            
ATOM    223  CB  LEU    22      32.310  36.510  35.130  1.00  0.00            
ATOM    224  CG  LEU    22      31.670  35.460  36.050  1.00  0.00            
ATOM    225  CD1 LEU    22      30.450  34.830  35.360  1.00  0.00            
ATOM    226  CD2 LEU    22      32.630  34.410  36.610  1.00  0.00            
ATOM    227  C   LEU    22      32.120  38.460  36.750  1.00  0.00            
ATOM    228  O   LEU    22      31.320  38.660  37.670  1.00  0.00            
ATOM    229  N   LEU    23      33.410  38.750  36.890  1.00  0.00            
ATOM    230  H   LEU    23      34.010  38.820  36.090  1.00  0.00            
ATOM    231  CA  LEU    23      34.180  39.020  38.110  1.00  0.00            
ATOM    232  CB  LEU    23      35.300  37.990  38.140  1.00  0.00            
ATOM    233  CG  LEU    23      35.000  36.610  38.730  1.00  0.00            
ATOM    234  CD1 LEU    23      36.090  35.610  38.340  1.00  0.00            
ATOM    235  CD2 LEU    23      34.730  36.660  40.230  1.00  0.00            
ATOM    236  C   LEU    23      34.730  40.450  38.100  1.00  0.00            
ATOM    237  O   LEU    23      35.870  40.580  37.670  1.00  0.00            
ATOM    238  N   GLN    24      34.070  41.380  38.800  1.00  0.00            
ATOM    239  H   GLN    24      33.260  41.210  39.370  1.00  0.00            
ATOM    240  CA  GLN    24      34.530  42.780  38.700  1.00  0.00            
ATOM    241  CB  GLN    24      33.370  43.770  38.830  1.00  0.00            
ATOM    242  CG  GLN    24      32.600  43.810  37.510  1.00  0.00            
ATOM    243  CD  GLN    24      31.620  44.960  37.310  1.00  0.00            
ATOM    244  OE1 GLN    24      31.680  46.040  37.900  1.00  0.00            
ATOM    245  NE2 GLN    24      30.620  44.670  36.490  1.00  0.00            
ATOM    246 1HE2 GLN    24      30.570  43.760  36.060  1.00  0.00            
ATOM    247 2HE2 GLN    24      29.910  45.360  36.280  1.00  0.00            
ATOM    248  C   GLN    24      35.700  43.210  39.600  1.00  0.00            
ATOM    249  O   GLN    24      35.510  43.680  40.710  1.00  0.00            
ATOM    250  N   GLY    25      36.800  43.570  38.950  1.00  0.00            
ATOM    251  H   GLY    25      36.840  43.590  37.950  1.00  0.00            
ATOM    252  CA  GLY    25      38.100  43.970  39.530  1.00  0.00            
ATOM    253  C   GLY    25      39.230  43.140  38.930  1.00  0.00            
ATOM    254  O   GLY    25      39.390  43.120  37.710  1.00  0.00            
ATOM    255  N   GLU    26      39.960  42.510  39.830  1.00  0.00            
ATOM    256  H   GLU    26      39.680  42.420  40.800  1.00  0.00            
ATOM    257  CA  GLU    26      41.270  41.890  39.560  1.00  0.00            
ATOM    258  CB  GLU    26      42.370  42.660  40.300  1.00  0.00            
ATOM    259  CG  GLU    26      42.280  44.180  40.160  1.00  0.00            
ATOM    260  CD  GLU    26      43.260  44.900  41.090  1.00  0.00            
ATOM    261  OE1 GLU    26      42.940  44.830  42.290  1.00  0.00            
ATOM    262  OE2 GLU    26      44.100  45.660  40.550  1.00  0.00            
ATOM    263  C   GLU    26      41.210  40.440  40.050  1.00  0.00            
ATOM    264  O   GLU    26      41.770  40.120  41.110  1.00  0.00            
ATOM    265  N   TYR    27      41.150  39.590  39.030  1.00  0.00            
ATOM    266  H   TYR    27      41.190  39.870  38.090  1.00  0.00            
ATOM    267  CA  TYR    27      40.980  38.160  39.280  1.00  0.00            
ATOM    268  CB  TYR    27      39.570  37.630  39.010  1.00  0.00            
ATOM    269  CG  TYR    27      38.660  38.220  40.080  1.00  0.00            
ATOM    270  CD1 TYR    27      38.510  37.650  41.340  1.00  0.00            
ATOM    271  HD1 TYR    27      38.960  36.690  41.560  1.00  0.00            
ATOM    272  CD2 TYR    27      38.020  39.440  39.850  1.00  0.00            
ATOM    273  HD2 TYR    27      38.090  39.870  38.840  1.00  0.00            
ATOM    274  CE1 TYR    27      37.800  38.300  42.350  1.00  0.00            
ATOM    275  HE1 TYR    27      37.650  37.820  43.320  1.00  0.00            
ATOM    276  CE2 TYR    27      37.330  40.100  40.830  1.00  0.00            
ATOM    277  HE2 TYR    27      36.810  41.040  40.610  1.00  0.00            
ATOM    278  CZ  TYR    27      37.290  39.570  42.100  1.00  0.00            
ATOM    279  OH  TYR    27      36.850  40.390  43.110  1.00  0.00            
ATOM    280  HH  TYR    27      36.850  39.950  44.000  1.00  0.00            
ATOM    281  C   TYR    27      42.040  37.250  38.650  1.00  0.00            
ATOM    282  O   TYR    27      42.380  36.150  39.060  1.00  0.00            
ATOM    283  N   PHE    28      42.540  37.590  37.450  1.00  0.00            
ATOM    284  H   PHE    28      42.170  38.340  36.910  1.00  0.00            
ATOM    285  CA  PHE    28      43.650  36.870  36.820  1.00  0.00            
ATOM    286  CB  PHE    28      43.070  36.050  35.660  1.00  0.00            
ATOM    287  CG  PHE    28      43.430  34.560  35.760  1.00  0.00            
ATOM    288  CD1 PHE    28      44.600  34.030  35.230  1.00  0.00            
ATOM    289  HD1 PHE    28      45.400  34.680  34.870  1.00  0.00            
ATOM    290  CD2 PHE    28      42.440  33.680  36.150  1.00  0.00            
ATOM    291  HD2 PHE    28      41.550  34.110  36.610  1.00  0.00            
ATOM    292  CE1 PHE    28      44.700  32.650  35.170  1.00  0.00            
ATOM    293  HE1 PHE    28      45.660  32.200  34.850  1.00  0.00            
ATOM    294  CE2 PHE    28      42.460  32.290  36.030  1.00  0.00            
ATOM    295  HE2 PHE    28      41.620  31.660  36.300  1.00  0.00            
ATOM    296  CZ  PHE    28      43.650  31.810  35.510  1.00  0.00            
ATOM    297  HZ  PHE    28      43.760  30.730  35.360  1.00  0.00            
ATOM    298  C   PHE    28      44.670  37.910  36.310  1.00  0.00            
ATOM    299  O   PHE    28      44.300  39.040  36.020  1.00  0.00            
ATOM    300  N   SER    29      45.940  37.610  36.550  1.00  0.00            
ATOM    301  H   SER    29      46.200  36.890  37.200  1.00  0.00            
ATOM    302  CA  SER    29      47.090  38.240  35.880  1.00  0.00            
ATOM    303  CB  SER    29      48.270  37.310  36.160  1.00  0.00            
ATOM    304  OG  SER    29      49.440  37.700  35.420  1.00  0.00            
ATOM    305  HG  SER    29      50.240  37.260  35.830  1.00  0.00            
ATOM    306  C   SER    29      46.960  38.310  34.360  1.00  0.00            
ATOM    307  O   SER    29      46.750  37.220  33.810  1.00  0.00            
ATOM    308  N   PRO    30      47.220  39.470  33.760  1.00  0.00            
ATOM    309  CA  PRO    30      47.390  39.640  32.300  1.00  0.00            
ATOM    310  CB  PRO    30      47.650  41.130  32.040  1.00  0.00            
ATOM    311  CG  PRO    30      47.880  41.670  33.450  1.00  0.00            
ATOM    312  CD  PRO    30      47.250  40.740  34.490  1.00  0.00            
ATOM    313  C   PRO    30      48.540  38.760  31.770  1.00  0.00            
ATOM    314  O   PRO    30      48.080  38.080  30.860  1.00  0.00            
ATOM    315  N   VAL    31      49.620  38.400  32.460  1.00  0.00            
ATOM    316  H   VAL    31      49.770  38.640  33.430  1.00  0.00            
ATOM    317  CA  VAL    31      50.690  37.610  31.840  1.00  0.00            
ATOM    318  CB  VAL    31      52.060  37.690  32.510  1.00  0.00            
ATOM    319  CG1 VAL    31      53.100  37.050  31.600  1.00  0.00            
ATOM    320  CG2 VAL    31      52.450  39.100  32.970  1.00  0.00            
ATOM    321  C   VAL    31      50.290  36.150  31.730  1.00  0.00            
ATOM    322  O   VAL    31      50.600  35.490  30.730  1.00  0.00            
ATOM    323  N   GLU    32      49.470  35.710  32.680  1.00  0.00            
ATOM    324  H   GLU    32      49.330  36.240  33.520  1.00  0.00            
ATOM    325  CA  GLU    32      48.690  34.470  32.660  1.00  0.00            
ATOM    326  CB  GLU    32      48.090  33.970  33.990  1.00  0.00            
ATOM    327  CG  GLU    32      48.860  32.820  34.640  1.00  0.00            
ATOM    328  CD  GLU    32      48.320  32.310  35.980  1.00  0.00            
ATOM    329  OE1 GLU    32      48.230  32.970  37.040  1.00  0.00            
ATOM    330  OE2 GLU    32      48.220  31.070  35.980  1.00  0.00            
ATOM    331  C   GLU    32      47.660  34.470  31.530  1.00  0.00            
ATOM    332  O   GLU    32      47.770  33.620  30.660  1.00  0.00            
ATOM    333  N   LEU    33      46.790  35.500  31.540  1.00  0.00            
ATOM    334  H   LEU    33      46.840  36.270  32.160  1.00  0.00            
ATOM    335  CA  LEU    33      45.710  35.530  30.550  1.00  0.00            
ATOM    336  CB  LEU    33      44.690  36.640  30.840  1.00  0.00            
ATOM    337  CG  LEU    33      43.820  36.080  31.970  1.00  0.00            
ATOM    338  CD1 LEU    33      42.760  37.150  32.240  1.00  0.00            
ATOM    339  CD2 LEU    33      42.980  34.910  31.460  1.00  0.00            
ATOM    340  C   LEU    33      46.070  35.690  29.070  1.00  0.00            
ATOM    341  O   LEU    33      45.500  35.050  28.170  1.00  0.00            
ATOM    342  N   SER    34      47.060  36.530  28.820  1.00  0.00            
ATOM    343  H   SER    34      47.440  37.150  29.510  1.00  0.00            
ATOM    344  CA  SER    34      47.700  36.620  27.490  1.00  0.00            
ATOM    345  CB  SER    34      48.380  37.950  27.130  1.00  0.00            
ATOM    346  OG  SER    34      49.520  38.000  28.020  1.00  0.00            
ATOM    347  HG  SER    34      49.420  38.820  28.610  1.00  0.00            
ATOM    348  C   SER    34      48.520  35.410  27.060  1.00  0.00            
ATOM    349  O   SER    34      48.380  35.070  25.890  1.00  0.00            
ATOM    350  N   SER    35      49.170  34.670  27.970  1.00  0.00            
ATOM    351  H   SER    35      49.330  34.960  28.920  1.00  0.00            
ATOM    352  CA  SER    35      49.720  33.340  27.600  1.00  0.00            
ATOM    353  CB  SER    35      50.540  32.740  28.750  1.00  0.00            
ATOM    354  OG  SER    35      51.230  31.660  28.140  1.00  0.00            
ATOM    355  HG  SER    35      52.040  31.450  28.710  1.00  0.00            
ATOM    356  C   SER    35      48.670  32.290  27.220  1.00  0.00            
ATOM    357  O   SER    35      48.950  31.510  26.310  1.00  0.00            
ATOM    358  N   ILE    36      47.580  32.130  27.990  1.00  0.00            
ATOM    359  H   ILE    36      47.490  32.590  28.870  1.00  0.00            
ATOM    360  CA  ILE    36      46.420  31.290  27.650  1.00  0.00            
ATOM    361  CB  ILE    36      45.240  31.380  28.620  1.00  0.00            
ATOM    362  CG1 ILE    36      45.580  31.320  30.110  1.00  0.00            
ATOM    363  CG2 ILE    36      44.060  30.430  28.390  1.00  0.00            
ATOM    364  CD  ILE    36      44.410  31.610  31.060  1.00  0.00            
ATOM    365  C   ILE    36      46.050  31.760  26.240  1.00  0.00            
ATOM    366  O   ILE    36      46.240  30.940  25.320  1.00  0.00            
ATOM    367  N   ALA    37      45.660  33.010  26.000  1.00  0.00            
ATOM    368  H   ALA    37      45.620  33.700  26.730  1.00  0.00            
ATOM    369  CA  ALA    37      45.270  33.510  24.670  1.00  0.00            
ATOM    370  CB  ALA    37      45.160  35.040  24.590  1.00  0.00            
ATOM    371  C   ALA    37      46.210  33.030  23.570  1.00  0.00            
ATOM    372  O   ALA    37      45.740  32.410  22.620  1.00  0.00            
ATOM    373  N   HIS    38      47.500  33.310  23.660  1.00  0.00            
ATOM    374  H   HIS    38      47.840  33.950  24.370  1.00  0.00            
ATOM    375  CA  HIS    38      48.610  32.780  22.840  1.00  0.00            
ATOM    376  CB  HIS    38      49.960  33.300  23.350  1.00  0.00            
ATOM    377  CG  HIS    38      51.120  32.930  22.410  1.00  0.00            
ATOM    378  ND1 HIS    38      52.050  32.080  22.840  1.00  0.00            
ATOM    379  CD2 HIS    38      51.180  33.120  21.100  1.00  0.00            
ATOM    380  HD2 HIS    38      50.530  33.740  20.490  1.00  0.00            
ATOM    381  CE1 HIS    38      52.820  31.860  21.800  1.00  0.00            
ATOM    382  HE1 HIS    38      53.780  31.340  21.790  1.00  0.00            
ATOM    383  NE2 HIS    38      52.230  32.390  20.720  1.00  0.00            
ATOM    384  HE2 HIS    38      52.530  32.260  19.760  1.00  0.00            
ATOM    385  C   HIS    38      48.580  31.280  22.590  1.00  0.00            
ATOM    386  O   HIS    38      48.260  30.770  21.520  1.00  0.00            
ATOM    387  N   GLN    39      48.790  30.550  23.690  1.00  0.00            
ATOM    388  H   GLN    39      49.010  30.950  24.570  1.00  0.00            
ATOM    389  CA  GLN    39      48.690  29.080  23.690  1.00  0.00            
ATOM    390  CB  GLN    39      48.720  28.470  25.110  1.00  0.00            
ATOM    391  CG  GLN    39      50.070  28.540  25.810  1.00  0.00            
ATOM    392  CD  GLN    39      49.920  28.090  27.260  1.00  0.00            
ATOM    393  OE1 GLN    39      49.720  26.900  27.530  1.00  0.00            
ATOM    394  NE2 GLN    39      50.190  28.940  28.240  1.00  0.00            
ATOM    395 1HE2 GLN    39      50.480  29.870  28.050  1.00  0.00            
ATOM    396 2HE2 GLN    39      50.100  28.630  29.200  1.00  0.00            
ATOM    397  C   GLN    39      47.490  28.490  22.960  1.00  0.00            
ATOM    398  O   GLN    39      47.570  27.430  22.350  1.00  0.00            
ATOM    399  N   LEU    40      46.310  29.090  23.010  1.00  0.00            
ATOM    400  H   LEU    40      46.120  29.880  23.590  1.00  0.00            
ATOM    401  CA  LEU    40      45.160  28.630  22.190  1.00  0.00            
ATOM    402  CB  LEU    40      43.880  29.080  22.930  1.00  0.00            
ATOM    403  CG  LEU    40      43.720  28.430  24.280  1.00  0.00            
ATOM    404  CD1 LEU    40      42.920  29.320  25.230  1.00  0.00            
ATOM    405  CD2 LEU    40      42.850  27.180  24.090  1.00  0.00            
ATOM    406  C   LEU    40      45.070  28.920  20.690  1.00  0.00            
ATOM    407  O   LEU    40      44.600  28.060  19.950  1.00  0.00            
ATOM    408  N   ASP    41      45.730  30.010  20.290  1.00  0.00            
ATOM    409  H   ASP    41      46.270  30.570  20.900  1.00  0.00            
ATOM    410  CA  ASP    41      45.710  30.470  18.880  1.00  0.00            
ATOM    411  CB  ASP    41      46.420  31.820  18.790  1.00  0.00            
ATOM    412  CG  ASP    41      45.990  32.610  17.570  1.00  0.00            
ATOM    413  OD1 ASP    41      46.890  32.960  16.760  1.00  0.00            
ATOM    414  OD2 ASP    41      44.790  32.940  17.430  1.00  0.00            
ATOM    415  C   ASP    41      46.540  29.610  17.920  1.00  0.00            
ATOM    416  O   ASP    41      47.670  29.190  18.160  1.00  0.00            
ATOM    417  N   GLU    42      45.820  29.400  16.820  1.00  0.00            
ATOM    418  H   GLU    42      44.920  29.850  16.720  1.00  0.00            
ATOM    419  CA  GLU    42      46.160  28.560  15.680  1.00  0.00            
ATOM    420  CB  GLU    42      47.540  28.820  15.070  1.00  0.00            
ATOM    421  CG  GLU    42      47.460  29.920  14.020  1.00  0.00            
ATOM    422  CD  GLU    42      48.870  30.060  13.420  1.00  0.00            
ATOM    423  OE1 GLU    42      49.000  29.560  12.300  1.00  0.00            
ATOM    424  OE2 GLU    42      49.730  30.800  13.970  1.00  0.00            
ATOM    425  C   GLU    42      46.050  27.070  16.040  1.00  0.00            
ATOM    426  O   GLU    42      45.400  26.310  15.330  1.00  0.00            
ATOM    427  N   GLU    43      46.710  26.680  17.120  1.00  0.00            
ATOM    428  H   GLU    43      47.220  27.330  17.680  1.00  0.00            
ATOM    429  CA  GLU    43      46.790  25.320  17.660  1.00  0.00            
ATOM    430  CB  GLU    43      48.210  24.820  17.400  1.00  0.00            
ATOM    431  CG  GLU    43      48.400  24.560  15.880  1.00  0.00            
ATOM    432  CD  GLU    43      49.180  23.310  15.500  1.00  0.00            
ATOM    433  OE1 GLU    43      48.460  22.280  15.450  1.00  0.00            
ATOM    434  OE2 GLU    43      50.380  23.420  15.180  1.00  0.00            
ATOM    435  C   GLU    43      46.480  25.250  19.170  1.00  0.00            
ATOM    436  O   GLU    43      47.050  26.080  19.860  1.00  0.00            
ATOM    437  N   GLU    44      45.300  24.730  19.500  1.00  0.00            
ATOM    438  H   GLU    44      44.740  24.250  18.840  1.00  0.00            
ATOM    439  CA  GLU    44      44.650  24.790  20.810  1.00  0.00            
ATOM    440  CB  GLU    44      43.190  24.380  20.570  1.00  0.00            
ATOM    441  CG  GLU    44      42.370  24.420  21.850  1.00  0.00            
ATOM    442  CD  GLU    44      40.860  24.250  21.620  1.00  0.00            
ATOM    443  OE1 GLU    44      40.280  25.350  21.790  1.00  0.00            
ATOM    444  OE2 GLU    44      40.240  23.170  21.610  1.00  0.00            
ATOM    445  C   GLU    44      45.390  24.020  21.900  1.00  0.00            
ATOM    446  O   GLU    44      45.380  22.790  21.760  1.00  0.00            
ATOM    447  N   ARG    45      46.220  24.740  22.640  1.00  0.00            
ATOM    448  H   ARG    45      46.270  25.740  22.620  1.00  0.00            
ATOM    449  CA  ARG    45      47.120  24.020  23.550  1.00  0.00            
ATOM    450  CB  ARG    45      48.530  24.600  23.550  1.00  0.00            
ATOM    451  CG  ARG    45      49.490  23.410  23.680  1.00  0.00            
ATOM    452  CD  ARG    45      50.990  23.690  23.670  1.00  0.00            
ATOM    453  NE  ARG    45      51.270  24.360  22.390  1.00  0.00            
ATOM    454  HE  ARG    45      51.320  25.370  22.390  1.00  0.00            
ATOM    455  CZ  ARG    45      51.480  23.650  21.280  1.00  0.00            
ATOM    456  NH1 ARG    45      51.480  22.320  21.220  1.00  0.00            
ATOM    457 1HH1 ARG    45      51.320  21.780  22.050  1.00  0.00            
ATOM    458 2HH1 ARG    45      51.640  21.850  20.360  1.00  0.00            
ATOM    459  NH2 ARG    45      51.810  24.260  20.130  1.00  0.00            
ATOM    460 1HH2 ARG    45      51.920  25.250  20.100  1.00  0.00            
ATOM    461 2HH2 ARG    45      51.960  23.720  19.290  1.00  0.00            
ATOM    462  C   ARG    45      46.530  23.870  24.960  1.00  0.00            
ATOM    463  O   ARG    45      46.610  22.750  25.470  1.00  0.00            
ATOM    464  N   MET    46      46.360  24.950  25.700  1.00  0.00            
ATOM    465  H   MET    46      46.640  25.860  25.380  1.00  0.00            
ATOM    466  CA  MET    46      45.780  25.010  27.050  1.00  0.00            
ATOM    467  CB  MET    46      46.070  26.370  27.700  1.00  0.00            
ATOM    468  CG  MET    46      45.700  26.520  29.150  1.00  0.00            
ATOM    469  SD  MET    46      46.850  25.510  30.150  1.00  0.00            
ATOM    470  CE  MET    46      45.950  25.800  31.660  1.00  0.00            
ATOM    471  C   MET    46      44.310  24.580  27.070  1.00  0.00            
ATOM    472  O   MET    46      43.370  25.350  26.940  1.00  0.00            
ATOM    473  N   ARG    47      44.160  23.370  27.610  1.00  0.00            
ATOM    474  H   ARG    47      44.910  22.920  28.100  1.00  0.00            
ATOM    475  CA  ARG    47      42.920  22.560  27.590  1.00  0.00            
ATOM    476  CB  ARG    47      42.990  21.320  26.720  1.00  0.00            
ATOM    477  CG  ARG    47      43.850  21.380  25.450  1.00  0.00            
ATOM    478  CD  ARG    47      43.400  20.100  24.710  1.00  0.00            
ATOM    479  NE  ARG    47      44.280  19.850  23.560  1.00  0.00            
ATOM    480  HE  ARG    47      45.260  19.780  23.800  1.00  0.00            
ATOM    481  CZ  ARG    47      43.920  19.700  22.290  1.00  0.00            
ATOM    482  NH1 ARG    47      42.670  19.970  21.890  1.00  0.00            
ATOM    483 1HH1 ARG    47      42.000  20.290  22.560  1.00  0.00            
ATOM    484 2HH1 ARG    47      42.410  19.860  20.940  1.00  0.00            
ATOM    485  NH2 ARG    47      44.780  19.140  21.420  1.00  0.00            
ATOM    486 1HH2 ARG    47      45.680  18.830  21.720  1.00  0.00            
ATOM    487 2HH2 ARG    47      44.520  19.020  20.460  1.00  0.00            
ATOM    488  C   ARG    47      42.580  22.230  29.030  1.00  0.00            
ATOM    489  O   ARG    47      43.010  21.190  29.560  1.00  0.00            
ATOM    490  N   MET    48      41.770  23.080  29.660  1.00  0.00            
ATOM    491  H   MET    48      41.310  23.850  29.190  1.00  0.00            
ATOM    492  CA  MET    48      41.530  22.910  31.090  1.00  0.00            
ATOM    493  CB  MET    48      42.060  24.110  31.890  1.00  0.00            
ATOM    494  CG  MET    48      42.370  23.940  33.380  1.00  0.00            
ATOM    495  SD  MET    48      43.870  22.930  33.730  1.00  0.00            
ATOM    496  CE  MET    48      44.050  23.290  35.470  1.00  0.00            
ATOM    497  C   MET    48      40.090  22.590  31.500  1.00  0.00            
ATOM    498  O   MET    48      39.790  21.990  32.510  1.00  0.00            
ATOM    499  N   ALA    49      39.200  23.210  30.720  1.00  0.00            
ATOM    500  H   ALA    49      39.460  23.920  30.070  1.00  0.00            
ATOM    501  CA  ALA    49      37.760  22.930  30.780  1.00  0.00            
ATOM    502  CB  ALA    49      37.010  24.200  30.370  1.00  0.00            
ATOM    503  C   ALA    49      37.380  21.560  30.230  1.00  0.00            
ATOM    504  O   ALA    49      37.370  21.420  28.990  1.00  0.00            
ATOM    505  N   GLU    50      37.400  20.510  31.050  1.00  0.00            
ATOM    506  H   GLU    50      37.920  20.510  31.910  1.00  0.00            
ATOM    507  CA  GLU    50      36.660  19.280  30.750  1.00  0.00            
ATOM    508  CB  GLU    50      37.460  18.100  31.280  1.00  0.00            
ATOM    509  CG  GLU    50      38.630  17.740  30.370  1.00  0.00            
ATOM    510  CD  GLU    50      39.230  16.430  30.880  1.00  0.00            
ATOM    511  OE1 GLU    50      40.200  16.430  31.660  1.00  0.00            
ATOM    512  OE2 GLU    50      38.760  15.350  30.470  1.00  0.00            
ATOM    513  C   GLU    50      35.250  19.220  31.360  1.00  0.00            
ATOM    514  O   GLU    50      35.130  18.930  32.570  1.00  0.00            
ATOM    515  N   GLY    51      34.180  19.060  30.600  1.00  0.00            
ATOM    516  H   GLY    51      34.230  19.160  29.610  1.00  0.00            
ATOM    517  CA  GLY    51      32.840  18.720  31.100  1.00  0.00            
ATOM    518  C   GLY    51      31.730  19.780  30.930  1.00  0.00            
ATOM    519  O   GLY    51      31.760  20.840  31.540  1.00  0.00            
ATOM    520  N   GLY    52      30.920  19.640  29.880  1.00  0.00            
ATOM    521  H   GLY    52      30.970  18.860  29.270  1.00  0.00            
ATOM    522  CA  GLY    52      29.860  20.610  29.610  1.00  0.00            
ATOM    523  C   GLY    52      30.400  21.610  28.580  1.00  0.00            
ATOM    524  O   GLY    52      29.880  21.810  27.500  1.00  0.00            
ATOM    525  N   VAL    53      31.450  22.310  29.020  1.00  0.00            
ATOM    526  H   VAL    53      31.790  22.200  29.950  1.00  0.00            
ATOM    527  CA  VAL    53      32.200  23.310  28.250  1.00  0.00            
ATOM    528  CB  VAL    53      33.040  24.130  29.240  1.00  0.00            
ATOM    529  CG1 VAL    53      32.270  25.340  29.770  1.00  0.00            
ATOM    530  CG2 VAL    53      33.840  23.420  30.340  1.00  0.00            
ATOM    531  C   VAL    53      33.140  22.750  27.180  1.00  0.00            
ATOM    532  O   VAL    53      34.190  22.130  27.410  1.00  0.00            
ATOM    533  N   THR    54      32.650  22.930  25.970  1.00  0.00            
ATOM    534  H   THR    54      31.710  23.220  25.830  1.00  0.00            
ATOM    535  CA  THR    54      33.380  22.700  24.700  1.00  0.00            
ATOM    536  CB  THR    54      32.560  21.900  23.700  1.00  0.00            
ATOM    537  OG1 THR    54      31.210  22.370  23.620  1.00  0.00            
ATOM    538  HG1 THR    54      30.800  22.020  22.780  1.00  0.00            
ATOM    539  CG2 THR    54      32.720  20.430  24.110  1.00  0.00            
ATOM    540  C   THR    54      33.920  23.910  23.940  1.00  0.00            
ATOM    541  O   THR    54      33.310  24.940  23.740  1.00  0.00            
ATOM    542  N   SER    55      34.980  23.610  23.200  1.00  0.00            
ATOM    543  H   SER    55      35.480  22.740  23.260  1.00  0.00            
ATOM    544  CA  SER    55      35.510  24.530  22.200  1.00  0.00            
ATOM    545  CB  SER    55      37.050  24.420  22.080  1.00  0.00            
ATOM    546  OG  SER    55      37.670  25.330  21.180  1.00  0.00            
ATOM    547  HG  SER    55      38.660  25.220  21.250  1.00  0.00            
ATOM    548  C   SER    55      34.820  24.270  20.860  1.00  0.00            
ATOM    549  O   SER    55      34.870  23.130  20.400  1.00  0.00            
ATOM    550  N   GLU    56      34.110  25.260  20.320  1.00  0.00            
ATOM    551  H   GLU    56      34.200  26.210  20.610  1.00  0.00            
ATOM    552  CA  GLU    56      33.170  25.050  19.200  1.00  0.00            
ATOM    553  CB  GLU    56      31.780  25.580  19.560  1.00  0.00            
ATOM    554  CG  GLU    56      31.210  24.880  20.810  1.00  0.00            
ATOM    555  CD  GLU    56      29.720  25.040  21.090  1.00  0.00            
ATOM    556  OE1 GLU    56      28.900  24.130  20.910  1.00  0.00            
ATOM    557  OE2 GLU    56      29.370  26.070  21.720  1.00  0.00            
ATOM    558  C   GLU    56      33.580  25.550  17.810  1.00  0.00            
ATOM    559  O   GLU    56      34.750  25.890  17.620  1.00  0.00            
ATOM    560  N   ASP    57      32.660  25.640  16.860  1.00  0.00            
ATOM    561  H   ASP    57      31.740  25.240  16.940  1.00  0.00            
ATOM    562  CA  ASP    57      32.950  26.340  15.600  1.00  0.00            
ATOM    563  CB  ASP    57      31.980  26.050  14.450  1.00  0.00            
ATOM    564  CG  ASP    57      32.300  26.710  13.110  1.00  0.00            
ATOM    565  OD1 ASP    57      31.860  27.870  12.920  1.00  0.00            
ATOM    566  OD2 ASP    57      33.060  26.170  12.270  1.00  0.00            
ATOM    567  C   ASP    57      32.990  27.850  15.860  1.00  0.00            
ATOM    568  O   ASP    57      31.960  28.470  16.050  1.00  0.00            
ATOM    569  N   TYR    58      34.220  28.330  16.060  1.00  0.00            
ATOM    570  H   TYR    58      35.020  27.730  16.150  1.00  0.00            
ATOM    571  CA  TYR    58      34.540  29.760  16.190  1.00  0.00            
ATOM    572  CB  TYR    58      35.700  29.940  17.170  1.00  0.00            
ATOM    573  CG  TYR    58      35.430  29.740  18.650  1.00  0.00            
ATOM    574  CD1 TYR    58      34.190  30.080  19.210  1.00  0.00            
ATOM    575  HD1 TYR    58      33.560  30.840  18.740  1.00  0.00            
ATOM    576  CD2 TYR    58      36.290  28.830  19.260  1.00  0.00            
ATOM    577  HD2 TYR    58      37.240  28.570  18.790  1.00  0.00            
ATOM    578  CE1 TYR    58      33.800  29.380  20.340  1.00  0.00            
ATOM    579  HE1 TYR    58      32.800  29.570  20.750  1.00  0.00            
ATOM    580  CE2 TYR    58      35.910  28.250  20.470  1.00  0.00            
ATOM    581  HE2 TYR    58      36.600  27.620  21.010  1.00  0.00            
ATOM    582  CZ  TYR    58      34.630  28.470  20.960  1.00  0.00            
ATOM    583  OH  TYR    58      34.080  27.540  21.800  1.00  0.00            
ATOM    584  HH  TYR    58      33.090  27.610  21.860  1.00  0.00            
ATOM    585  C   TYR    58      34.840  30.490  14.880  1.00  0.00            
ATOM    586  O   TYR    58      35.700  31.360  14.840  1.00  0.00            
ATOM    587  N   ARG    59      34.160  29.970  13.860  1.00  0.00            
ATOM    588  H   ARG    59      33.430  29.310  13.960  1.00  0.00            
ATOM    589  CA  ARG    59      34.420  30.370  12.450  1.00  0.00            
ATOM    590  CB  ARG    59      34.860  29.180  11.590  1.00  0.00            
ATOM    591  CG  ARG    59      36.160  28.610  12.190  1.00  0.00            
ATOM    592  CD  ARG    59      37.400  29.520  12.150  1.00  0.00            
ATOM    593  NE  ARG    59      38.300  28.780  13.060  1.00  0.00            
ATOM    594  HE  ARG    59      38.440  27.800  12.900  1.00  0.00            
ATOM    595  CZ  ARG    59      38.900  29.480  14.020  1.00  0.00            
ATOM    596  NH1 ARG    59      38.890  30.820  13.970  1.00  0.00            
ATOM    597 1HH1 ARG    59      38.450  31.280  13.200  1.00  0.00            
ATOM    598 2HH1 ARG    59      39.330  31.350  14.690  1.00  0.00            
ATOM    599  NH2 ARG    59      39.240  28.840  15.150  1.00  0.00            
ATOM    600 1HH2 ARG    59      39.050  27.870  15.240  1.00  0.00            
ATOM    601 2HH2 ARG    59      39.690  29.340  15.880  1.00  0.00            
ATOM    602  C   ARG    59      33.240  31.020  11.750  1.00  0.00            
ATOM    603  O   ARG    59      33.260  32.260  11.830  1.00  0.00            
ATOM    604  N   THR    60      32.150  30.300  11.500  1.00  0.00            
ATOM    605  H   THR    60      32.100  29.320  11.630  1.00  0.00            
ATOM    606  CA  THR    60      30.900  30.900  10.990  1.00  0.00            
ATOM    607  CB  THR    60      30.320  30.430   9.660  1.00  0.00            
ATOM    608  OG1 THR    60      30.250  29.010   9.520  1.00  0.00            
ATOM    609  HG1 THR    60      29.530  28.800   8.880  1.00  0.00            
ATOM    610  CG2 THR    60      31.210  30.740   8.450  1.00  0.00            
ATOM    611  C   THR    60      29.690  30.850  11.940  1.00  0.00            
ATOM    612  O   THR    60      28.740  31.650  11.920  1.00  0.00            
ATOM    613  N   PHE    61      29.660  29.840  12.790  1.00  0.00            
ATOM    614  H   PHE    61      30.410  29.190  12.870  1.00  0.00            
ATOM    615  CA  PHE    61      28.560  29.510  13.720  1.00  0.00            
ATOM    616  CB  PHE    61      28.670  28.030  14.060  1.00  0.00            
ATOM    617  CG  PHE    61      27.440  27.530  14.840  1.00  0.00            
ATOM    618  CD1 PHE    61      26.180  27.370  14.250  1.00  0.00            
ATOM    619  HD1 PHE    61      26.060  27.260  13.180  1.00  0.00            
ATOM    620  CD2 PHE    61      27.530  27.350  16.190  1.00  0.00            
ATOM    621  HD2 PHE    61      28.520  27.250  16.620  1.00  0.00            
ATOM    622  CE1 PHE    61      25.090  27.330  15.110  1.00  0.00            
ATOM    623  HE1 PHE    61      24.100  27.330  14.680  1.00  0.00            
ATOM    624  CE2 PHE    61      26.460  27.290  17.090  1.00  0.00            
ATOM    625  HE2 PHE    61      26.600  27.200  18.160  1.00  0.00            
ATOM    626  CZ  PHE    61      25.190  27.350  16.500  1.00  0.00            
ATOM    627  HZ  PHE    61      24.300  27.390  17.130  1.00  0.00            
ATOM    628  C   PHE    61      28.560  30.370  15.000  1.00  0.00            
ATOM    629  O   PHE    61      27.560  31.000  15.370  1.00  0.00            
ATOM    630  N   LEU    62      29.580  30.130  15.810  1.00  0.00            
ATOM    631  H   LEU    62      30.190  29.340  15.760  1.00  0.00            
ATOM    632  CA  LEU    62      29.880  31.110  16.870  1.00  0.00            
ATOM    633  CB  LEU    62      30.420  30.470  18.150  1.00  0.00            
ATOM    634  CG  LEU    62      29.360  29.570  18.780  1.00  0.00            
ATOM    635  CD1 LEU    62      29.940  28.790  19.960  1.00  0.00            
ATOM    636  CD2 LEU    62      28.200  30.430  19.330  1.00  0.00            
ATOM    637  C   LEU    62      30.860  32.160  16.370  1.00  0.00            
ATOM    638  O   LEU    62      32.080  31.930  16.420  1.00  0.00            
ATOM    639  N   GLN    63      30.430  33.410  16.240  1.00  0.00            
ATOM    640  H   GLN    63      29.550  33.700  16.620  1.00  0.00            
ATOM    641  CA  GLN    63      31.140  34.520  15.590  1.00  0.00            
ATOM    642  CB  GLN    63      30.140  35.380  14.800  1.00  0.00            
ATOM    643  CG  GLN    63      29.740  34.690  13.500  1.00  0.00            
ATOM    644  CD  GLN    63      28.740  35.500  12.690  1.00  0.00            
ATOM    645  OE1 GLN    63      28.730  36.730  12.670  1.00  0.00            
ATOM    646  NE2 GLN    63      27.790  34.770  12.110  1.00  0.00            
ATOM    647 1HE2 GLN    63      27.780  33.780  12.230  1.00  0.00            
ATOM    648 2HE2 GLN    63      27.090  35.210  11.560  1.00  0.00            
ATOM    649  C   GLN    63      32.100  35.370  16.410  1.00  0.00            
ATOM    650  O   GLN    63      31.700  36.480  16.800  1.00  0.00            
ATOM    651  N   GLN    64      33.080  34.660  16.960  1.00  0.00            
ATOM    652  H   GLN    64      33.270  33.700  16.740  1.00  0.00            
ATOM    653  CA  GLN    64      33.940  35.310  17.950  1.00  0.00            
ATOM    654  CB  GLN    64      33.880  34.600  19.310  1.00  0.00            
ATOM    655  CG  GLN    64      32.480  34.620  19.920  1.00  0.00            
ATOM    656  CD  GLN    64      32.730  34.430  21.430  1.00  0.00            
ATOM    657  OE1 GLN    64      33.230  33.410  21.890  1.00  0.00            
ATOM    658  NE2 GLN    64      32.490  35.450  22.260  1.00  0.00            
ATOM    659 1HE2 GLN    64      32.140  36.310  21.910  1.00  0.00            
ATOM    660 2HE2 GLN    64      32.650  35.330  23.230  1.00  0.00            
ATOM    661  C   GLN    64      35.400  35.130  17.560  1.00  0.00            
ATOM    662  O   GLN    64      35.720  34.000  17.180  1.00  0.00            
ATOM    663  N   PRO    65      36.250  36.110  17.830  1.00  0.00            
ATOM    664  CA  PRO    65      37.650  35.980  17.400  1.00  0.00            
ATOM    665  CB  PRO    65      38.180  37.410  17.330  1.00  0.00            
ATOM    666  CG  PRO    65      37.300  38.130  18.360  1.00  0.00            
ATOM    667  CD  PRO    65      35.940  37.440  18.370  1.00  0.00            
ATOM    668  C   PRO    65      38.510  35.100  18.310  1.00  0.00            
ATOM    669  O   PRO    65      38.850  35.420  19.450  1.00  0.00            
ATOM    670  N   SER    66      38.620  33.850  17.860  1.00  0.00            
ATOM    671  H   SER    66      38.200  33.550  17.010  1.00  0.00            
ATOM    672  CA  SER    66      39.310  32.770  18.590  1.00  0.00            
ATOM    673  CB  SER    66      39.260  31.420  17.860  1.00  0.00            
ATOM    674  OG  SER    66      39.890  31.510  16.590  1.00  0.00            
ATOM    675  HG  SER    66      40.890  31.580  16.730  1.00  0.00            
ATOM    676  C   SER    66      40.790  33.060  18.870  1.00  0.00            
ATOM    677  O   SER    66      41.440  33.800  18.120  1.00  0.00            
ATOM    678  N   GLY    67      41.330  32.360  19.870  1.00  0.00            
ATOM    679  H   GLY    67      40.820  31.670  20.390  1.00  0.00            
ATOM    680  CA  GLY    67      42.710  32.560  20.310  1.00  0.00            
ATOM    681  C   GLY    67      43.100  33.990  20.750  1.00  0.00            
ATOM    682  O   GLY    67      42.580  34.530  21.720  1.00  0.00            
ATOM    683  N   ASN    68      44.110  34.510  20.080  1.00  0.00            
ATOM    684  H   ASN    68      44.520  34.100  19.270  1.00  0.00            
ATOM    685  CA  ASN    68      44.720  35.770  20.530  1.00  0.00            
ATOM    686  CB  ASN    68      46.240  35.700  20.500  1.00  0.00            
ATOM    687  CG  ASN    68      47.000  36.830  21.180  1.00  0.00            
ATOM    688  OD1 ASN    68      46.860  37.270  22.330  1.00  0.00            
ATOM    689  ND2 ASN    68      47.800  37.550  20.390  1.00  0.00            
ATOM    690 1HD2 ASN    68      47.870  37.320  19.420  1.00  0.00            
ATOM    691 2HD2 ASN    68      48.320  38.310  20.770  1.00  0.00            
ATOM    692  C   ASN    68      44.230  37.020  19.790  1.00  0.00            
ATOM    693  O   ASN    68      44.030  37.100  18.570  1.00  0.00            
ATOM    694  N   MET    69      44.260  38.170  20.440  1.00  0.00            
ATOM    695  H   MET    69      44.810  38.290  21.280  1.00  0.00            
ATOM    696  CA  MET    69      43.500  39.370  20.070  1.00  0.00            
ATOM    697  CB  MET    69      42.060  39.140  20.510  1.00  0.00            
ATOM    698  CG  MET    69      41.210  38.800  19.280  1.00  0.00            
ATOM    699  SD  MET    69      40.830  40.320  18.350  1.00  0.00            
ATOM    700  CE  MET    69      39.370  40.900  19.190  1.00  0.00            
ATOM    701  C   MET    69      44.000  40.680  20.670  1.00  0.00            
ATOM    702  O   MET    69      44.670  40.610  21.690  1.00  0.00            
ATOM    703  N   ASP    70      43.720  41.790  19.980  1.00  0.00            
ATOM    704  H   ASP    70      43.300  41.730  19.070  1.00  0.00            
ATOM    705  CA  ASP    70      43.980  43.170  20.390  1.00  0.00            
ATOM    706  CB  ASP    70      43.810  44.130  19.200  1.00  0.00            
ATOM    707  CG  ASP    70      44.680  43.840  17.970  1.00  0.00            
ATOM    708  OD1 ASP    70      45.700  44.580  17.890  1.00  0.00            
ATOM    709  OD2 ASP    70      44.360  42.900  17.210  1.00  0.00            
ATOM    710  C   ASP    70      43.070  43.770  21.480  1.00  0.00            
ATOM    711  O   ASP    70      41.910  44.120  21.260  1.00  0.00            
ATOM    712  N   ASP    71      43.710  43.640  22.630  1.00  0.00            
ATOM    713  H   ASP    71      44.550  43.120  22.730  1.00  0.00            
ATOM    714  CA  ASP    71      43.240  44.220  23.920  1.00  0.00            
ATOM    715  CB  ASP    71      44.230  45.330  24.290  1.00  0.00            
ATOM    716  CG  ASP    71      45.090  44.810  25.430  1.00  0.00            
ATOM    717  OD1 ASP    71      45.040  45.470  26.490  1.00  0.00            
ATOM    718  OD2 ASP    71      45.580  43.660  25.380  1.00  0.00            
ATOM    719  C   ASP    71      41.780  44.610  24.150  1.00  0.00            
ATOM    720  O   ASP    71      41.010  43.810  24.650  1.00  0.00            
ATOM    721  N   SER    72      41.360  45.700  23.500  1.00  0.00            
ATOM    722  H   SER    72      41.950  46.240  22.910  1.00  0.00            
ATOM    723  CA  SER    72      39.970  46.200  23.580  1.00  0.00            
ATOM    724  CB  SER    72      39.870  47.400  22.640  1.00  0.00            
ATOM    725  OG  SER    72      40.420  47.200  21.350  1.00  0.00            
ATOM    726  HG  SER    72      41.350  47.540  21.350  1.00  0.00            
ATOM    727  C   SER    72      38.920  45.210  23.100  1.00  0.00            
ATOM    728  O   SER    72      37.910  44.900  23.710  1.00  0.00            
ATOM    729  N   GLY    73      39.280  44.450  22.050  1.00  0.00            
ATOM    730  H   GLY    73      40.210  44.420  21.690  1.00  0.00            
ATOM    731  CA  GLY    73      38.320  43.590  21.340  1.00  0.00            
ATOM    732  C   GLY    73      37.960  42.380  22.200  1.00  0.00            
ATOM    733  O   GLY    73      38.850  41.780  22.810  1.00  0.00            
ATOM    734  N   PHE    74      36.670  42.040  22.220  1.00  0.00            
ATOM    735  H   PHE    74      36.020  42.460  21.590  1.00  0.00            
ATOM    736  CA  PHE    74      36.030  41.060  23.100  1.00  0.00            
ATOM    737  CB  PHE    74      34.520  41.310  23.160  1.00  0.00            
ATOM    738  CG  PHE    74      33.860  40.840  24.450  1.00  0.00            
ATOM    739  CD1 PHE    74      33.390  39.530  24.520  1.00  0.00            
ATOM    740  HD1 PHE    74      33.430  38.870  23.660  1.00  0.00            
ATOM    741  CD2 PHE    74      33.780  41.670  25.560  1.00  0.00            
ATOM    742  HD2 PHE    74      34.070  42.710  25.460  1.00  0.00            
ATOM    743  CE1 PHE    74      32.900  39.110  25.760  1.00  0.00            
ATOM    744  HE1 PHE    74      32.520  38.090  25.830  1.00  0.00            
ATOM    745  CE2 PHE    74      33.350  41.180  26.790  1.00  0.00            
ATOM    746  HE2 PHE    74      33.410  41.830  27.670  1.00  0.00            
ATOM    747  CZ  PHE    74      32.830  39.900  26.890  1.00  0.00            
ATOM    748  HZ  PHE    74      32.410  39.530  27.820  1.00  0.00            
ATOM    749  C   PHE    74      36.390  39.620  22.700  1.00  0.00            
ATOM    750  O   PHE    74      36.280  39.220  21.550  1.00  0.00            
ATOM    751  N   PHE    75      36.840  38.910  23.730  1.00  0.00            
ATOM    752  H   PHE    75      36.770  39.240  24.660  1.00  0.00            
ATOM    753  CA  PHE    75      37.450  37.570  23.630  1.00  0.00            
ATOM    754  CB  PHE    75      38.590  37.320  24.650  1.00  0.00            
ATOM    755  CG  PHE    75      39.960  37.920  24.310  1.00  0.00            
ATOM    756  CD1 PHE    75      41.110  37.220  24.650  1.00  0.00            
ATOM    757  HD1 PHE    75      41.030  36.200  25.020  1.00  0.00            
ATOM    758  CD2 PHE    75      40.070  39.220  23.800  1.00  0.00            
ATOM    759  HD2 PHE    75      39.190  39.740  23.470  1.00  0.00            
ATOM    760  CE1 PHE    75      42.360  37.800  24.500  1.00  0.00            
ATOM    761  HE1 PHE    75      43.260  37.230  24.700  1.00  0.00            
ATOM    762  CE2 PHE    75      41.320  39.820  23.730  1.00  0.00            
ATOM    763  HE2 PHE    75      41.400  40.860  23.380  1.00  0.00            
ATOM    764  CZ  PHE    75      42.470  39.120  24.070  1.00  0.00            
ATOM    765  HZ  PHE    75      43.450  39.590  23.990  1.00  0.00            
ATOM    766  C   PHE    75      36.540  36.360  23.680  1.00  0.00            
ATOM    767  O   PHE    75      35.400  36.460  24.120  1.00  0.00            
ATOM    768  N   SER    76      37.030  35.320  23.000  1.00  0.00            
ATOM    769  H   SER    76      37.940  35.280  22.590  1.00  0.00            
ATOM    770  CA  SER    76      36.190  34.110  22.850  1.00  0.00            
ATOM    771  CB  SER    76      36.850  33.090  21.900  1.00  0.00            
ATOM    772  OG  SER    76      38.170  32.820  22.350  1.00  0.00            
ATOM    773  HG  SER    76      38.750  33.600  22.140  1.00  0.00            
ATOM    774  C   SER    76      36.000  33.340  24.140  1.00  0.00            
ATOM    775  O   SER    76      36.900  33.270  24.960  1.00  0.00            
ATOM    776  N   ILE    77      34.950  32.520  24.170  1.00  0.00            
ATOM    777  H   ILE    77      34.260  32.520  23.450  1.00  0.00            
ATOM    778  CA  ILE    77      34.700  31.520  25.220  1.00  0.00            
ATOM    779  CB  ILE    77      33.270  30.960  25.200  1.00  0.00            
ATOM    780  CG1 ILE    77      32.750  30.160  26.390  1.00  0.00            
ATOM    781  CG2 ILE    77      32.980  30.170  23.940  1.00  0.00            
ATOM    782  CD  ILE    77      32.890  30.950  27.700  1.00  0.00            
ATOM    783  C   ILE    77      35.750  30.450  25.480  1.00  0.00            
ATOM    784  O   ILE    77      36.020  30.140  26.640  1.00  0.00            
ATOM    785  N   GLN    78      36.350  29.940  24.410  1.00  0.00            
ATOM    786  H   GLN    78      35.930  30.000  23.490  1.00  0.00            
ATOM    787  CA  GLN    78      37.640  29.220  24.370  1.00  0.00            
ATOM    788  CB  GLN    78      38.180  29.450  22.940  1.00  0.00            
ATOM    789  CG  GLN    78      39.460  28.700  22.550  1.00  0.00            
ATOM    790  CD  GLN    78      39.920  29.040  21.130  1.00  0.00            
ATOM    791  OE1 GLN    78      39.740  30.160  20.650  1.00  0.00            
ATOM    792  NE2 GLN    78      40.380  28.040  20.400  1.00  0.00            
ATOM    793 1HE2 GLN    78      40.410  27.120  20.770  1.00  0.00            
ATOM    794 2HE2 GLN    78      40.700  28.210  19.450  1.00  0.00            
ATOM    795  C   GLN    78      38.680  29.700  25.370  1.00  0.00            
ATOM    796  O   GLN    78      39.180  28.910  26.170  1.00  0.00            
ATOM    797  N   VAL    79      38.920  31.000  25.480  1.00  0.00            
ATOM    798  H   VAL    79      38.550  31.690  24.860  1.00  0.00            
ATOM    799  CA  VAL    79      39.780  31.510  26.560  1.00  0.00            
ATOM    800  CB  VAL    79      40.240  32.940  26.230  1.00  0.00            
ATOM    801  CG1 VAL    79      40.910  33.740  27.340  1.00  0.00            
ATOM    802  CG2 VAL    79      41.190  32.940  25.030  1.00  0.00            
ATOM    803  C   VAL    79      39.080  31.340  27.900  1.00  0.00            
ATOM    804  O   VAL    79      39.610  30.750  28.860  1.00  0.00            
ATOM    805  N   ILE    80      37.960  32.040  28.090  1.00  0.00            
ATOM    806  H   ILE    80      37.460  32.470  27.340  1.00  0.00            
ATOM    807  CA  ILE    80      37.380  32.220  29.430  1.00  0.00            
ATOM    808  CB  ILE    80      36.310  33.320  29.310  1.00  0.00            
ATOM    809  CG1 ILE    80      36.840  34.620  28.690  1.00  0.00            
ATOM    810  CG2 ILE    80      35.560  33.530  30.610  1.00  0.00            
ATOM    811  CD  ILE    80      38.110  35.140  29.350  1.00  0.00            
ATOM    812  C   ILE    80      36.850  30.970  30.130  1.00  0.00            
ATOM    813  O   ILE    80      37.320  30.780  31.250  1.00  0.00            
ATOM    814  N   SER    81      36.250  29.970  29.490  1.00  0.00            
ATOM    815  H   SER    81      35.960  30.050  28.540  1.00  0.00            
ATOM    816  CA  SER    81      35.950  28.660  30.090  1.00  0.00            
ATOM    817  CB  SER    81      35.190  27.720  29.160  1.00  0.00            
ATOM    818  OG  SER    81      35.810  27.790  27.890  1.00  0.00            
ATOM    819  HG  SER    81      35.110  27.630  27.180  1.00  0.00            
ATOM    820  C   SER    81      37.130  27.850  30.630  1.00  0.00            
ATOM    821  O   SER    81      37.060  27.250  31.700  1.00  0.00            
ATOM    822  N   ASN    82      38.200  27.860  29.840  1.00  0.00            
ATOM    823  H   ASN    82      38.200  28.250  28.930  1.00  0.00            
ATOM    824  CA  ASN    82      39.490  27.320  30.280  1.00  0.00            
ATOM    825  CB  ASN    82      40.420  27.190  29.070  1.00  0.00            
ATOM    826  CG  ASN    82      40.230  25.990  28.130  1.00  0.00            
ATOM    827  OD1 ASN    82      39.770  24.900  28.500  1.00  0.00            
ATOM    828  ND2 ASN    82      40.140  26.220  26.840  1.00  0.00            
ATOM    829 1HD2 ASN    82      40.200  27.160  26.490  1.00  0.00            
ATOM    830 2HD2 ASN    82      40.020  25.470  26.200  1.00  0.00            
ATOM    831  C   ASN    82      40.070  27.990  31.530  1.00  0.00            
ATOM    832  O   ASN    82      40.270  27.330  32.540  1.00  0.00            
ATOM    833  N   ALA    83      40.180  29.320  31.440  1.00  0.00            
ATOM    834  H   ALA    83      39.960  29.830  30.620  1.00  0.00            
ATOM    835  CA  ALA    83      40.630  30.140  32.580  1.00  0.00            
ATOM    836  CB  ALA    83      40.800  31.570  32.090  1.00  0.00            
ATOM    837  C   ALA    83      39.730  30.130  33.810  1.00  0.00            
ATOM    838  O   ALA    83      40.320  30.080  34.900  1.00  0.00            
ATOM    839  N   LEU    84      38.420  30.140  33.580  1.00  0.00            
ATOM    840  H   LEU    84      38.010  30.340  32.690  1.00  0.00            
ATOM    841  CA  LEU    84      37.450  29.860  34.650  1.00  0.00            
ATOM    842  CB  LEU    84      36.000  29.820  34.170  1.00  0.00            
ATOM    843  CG  LEU    84      35.280  31.160  34.080  1.00  0.00            
ATOM    844  CD1 LEU    84      33.820  30.980  33.640  1.00  0.00            
ATOM    845  CD2 LEU    84      35.510  32.130  35.250  1.00  0.00            
ATOM    846  C   LEU    84      37.750  28.570  35.430  1.00  0.00            
ATOM    847  O   LEU    84      37.960  28.590  36.650  1.00  0.00            
ATOM    848  N   LYS    85      37.830  27.470  34.690  1.00  0.00            
ATOM    849  H   LYS    85      37.670  27.460  33.710  1.00  0.00            
ATOM    850  CA  LYS    85      38.170  26.180  35.320  1.00  0.00            
ATOM    851  CB  LYS    85      37.580  24.980  34.560  1.00  0.00            
ATOM    852  CG  LYS    85      36.250  24.460  35.110  1.00  0.00            
ATOM    853  CD  LYS    85      35.960  23.080  34.550  1.00  0.00            
ATOM    854  CE  LYS    85      35.250  22.080  35.470  1.00  0.00            
ATOM    855 1MNZ LYS    85      35.810  20.840  36.790  1.00  0.00            
ATOM    856 2MNZ LYS    85      36.980  21.510  35.930  1.00  0.00            
ATOM    857  NZ  LYS    85      36.240  21.300  36.230  1.00  0.00            
ATOM    858  HZ1 LYS    85      35.770  20.720  36.900  1.00  0.00            
ATOM    859  HZ2 LYS    85      36.760  20.710  35.600  1.00  0.00            
ATOM    860  HZ3 LYS    85      36.860  21.920  36.720  1.00  0.00            
ATOM    861  C   LYS    85      39.640  25.920  35.630  1.00  0.00            
ATOM    862  O   LYS    85      39.960  24.760  35.830  1.00  0.00            
ATOM    863  N   VAL    86      40.450  26.960  35.770  1.00  0.00            
ATOM    864  H   VAL    86      40.290  27.870  35.370  1.00  0.00            
ATOM    865  CA  VAL    86      41.690  26.830  36.560  1.00  0.00            
ATOM    866  CB  VAL    86      42.770  27.830  36.100  1.00  0.00            
ATOM    867  CG1 VAL    86      44.110  27.400  36.690  1.00  0.00            
ATOM    868  CG2 VAL    86      43.000  27.910  34.600  1.00  0.00            
ATOM    869  C   VAL    86      41.390  26.730  38.050  1.00  0.00            
ATOM    870  O   VAL    86      42.120  25.980  38.720  1.00  0.00            
ATOM    871  N   TRP    87      40.580  27.640  38.550  1.00  0.00            
ATOM    872  H   TRP    87      40.410  28.510  38.110  1.00  0.00            
ATOM    873  CA  TRP    87      39.840  27.410  39.810  1.00  0.00            
ATOM    874  CB  TRP    87      38.980  28.670  40.000  1.00  0.00            
ATOM    875  CG  TRP    87      39.750  29.980  40.130  1.00  0.00            
ATOM    876  CD1 TRP    87      40.750  30.210  40.960  1.00  0.00            
ATOM    877  HD1 TRP    87      41.140  29.500  41.700  1.00  0.00            
ATOM    878  CD2 TRP    87      39.510  31.160  39.430  1.00  0.00            
ATOM    879  NE1 TRP    87      41.200  31.450  40.800  1.00  0.00            
ATOM    880  HE1 TRP    87      41.970  31.850  41.290  1.00  0.00            
ATOM    881  CE2 TRP    87      40.470  32.070  39.890  1.00  0.00            
ATOM    882  CE3 TRP    87      38.600  31.540  38.450  1.00  0.00            
ATOM    883  HE3 TRP    87      37.850  30.820  38.120  1.00  0.00            
ATOM    884  CZ2 TRP    87      40.440  33.360  39.340  1.00  0.00            
ATOM    885  HZ2 TRP    87      41.190  34.080  39.680  1.00  0.00            
ATOM    886  CZ3 TRP    87      38.630  32.820  37.900  1.00  0.00            
ATOM    887  HZ3 TRP    87      37.980  33.060  37.050  1.00  0.00            
ATOM    888  CH2 TRP    87      39.490  33.770  38.450  1.00  0.00            
ATOM    889  HH2 TRP    87      39.400  34.820  38.150  1.00  0.00            
ATOM    890  C   TRP    87      38.860  26.260  39.730  1.00  0.00            
ATOM    891  O   TRP    87      38.520  25.710  38.670  1.00  0.00            
ATOM    892  N   GLY    88      38.590  25.690  40.900  1.00  0.00            
ATOM    893  H   GLY    88      39.050  25.990  41.740  1.00  0.00            
ATOM    894  CA  GLY    88      37.650  24.600  41.150  1.00  0.00            
ATOM    895  C   GLY    88      36.220  25.120  41.030  1.00  0.00            
ATOM    896  O   GLY    88      35.450  25.010  42.010  1.00  0.00            
ATOM    897  N   LEU    89      35.860  25.460  39.810  1.00  0.00            
ATOM    898  H   LEU    89      36.520  25.550  39.070  1.00  0.00            
ATOM    899  CA  LEU    89      34.480  25.760  39.420  1.00  0.00            
ATOM    900  CB  LEU    89      34.610  26.970  38.500  1.00  0.00            
ATOM    901  CG  LEU    89      34.770  28.260  39.290  1.00  0.00            
ATOM    902  CD1 LEU    89      35.250  29.470  38.500  1.00  0.00            
ATOM    903  CD2 LEU    89      33.380  28.630  39.800  1.00  0.00            
ATOM    904  C   LEU    89      33.690  24.720  38.620  1.00  0.00            
ATOM    905  O   LEU    89      34.230  24.050  37.740  1.00  0.00            
ATOM    906  N   GLU    90      32.390  24.850  38.800  1.00  0.00            
ATOM    907  H   GLU    90      31.980  25.560  39.370  1.00  0.00            
ATOM    908  CA  GLU    90      31.440  23.950  38.160  1.00  0.00            
ATOM    909  CB  GLU    90      30.350  23.470  39.110  1.00  0.00            
ATOM    910  CG  GLU    90      30.310  21.950  39.330  1.00  0.00            
ATOM    911  CD  GLU    90      29.150  21.610  40.290  1.00  0.00            
ATOM    912  OE1 GLU    90      28.800  20.410  40.380  1.00  0.00            
ATOM    913  OE2 GLU    90      28.510  22.490  40.880  1.00  0.00            
ATOM    914  C   GLU    90      30.770  24.750  37.030  1.00  0.00            
ATOM    915  O   GLU    90      30.160  25.800  37.250  1.00  0.00            
ATOM    916  N   LEU    91      30.910  24.200  35.830  1.00  0.00            
ATOM    917  H   LEU    91      31.360  23.310  35.720  1.00  0.00            
ATOM    918  CA  LEU    91      30.480  24.810  34.560  1.00  0.00            
ATOM    919  CB  LEU    91      31.720  25.150  33.740  1.00  0.00            
ATOM    920  CG  LEU    91      32.560  26.340  34.220  1.00  0.00            
ATOM    921  CD1 LEU    91      33.820  26.480  33.360  1.00  0.00            
ATOM    922  CD2 LEU    91      31.830  27.670  34.350  1.00  0.00            
ATOM    923  C   LEU    91      29.470  23.900  33.840  1.00  0.00            
ATOM    924  O   LEU    91      29.700  23.210  32.850  1.00  0.00            
ATOM    925  N   ILE    92      28.240  24.150  34.260  1.00  0.00            
ATOM    926  H   ILE    92      27.990  24.990  34.750  1.00  0.00            
ATOM    927  CA  ILE    92      27.110  23.230  34.040  1.00  0.00            
ATOM    928  CB  ILE    92      26.760  22.460  35.310  1.00  0.00            
ATOM    929  CG1 ILE    92      26.410  23.490  36.400  1.00  0.00            
ATOM    930  CG2 ILE    92      27.630  21.270  35.730  1.00  0.00            
ATOM    931  CD  ILE    92      26.200  22.830  37.760  1.00  0.00            
ATOM    932  C   ILE    92      25.920  23.750  33.240  1.00  0.00            
ATOM    933  O   ILE    92      25.330  24.770  33.580  1.00  0.00            
ATOM    934  N   LEU    93      25.590  23.010  32.170  1.00  0.00            
ATOM    935  H   LEU    93      26.060  22.150  31.960  1.00  0.00            
ATOM    936  CA  LEU    93      24.550  23.400  31.230  1.00  0.00            
ATOM    937  CB  LEU    93      24.520  22.610  29.930  1.00  0.00            
ATOM    938  CG  LEU    93      25.780  22.980  29.120  1.00  0.00            
ATOM    939  CD1 LEU    93      26.100  21.800  28.210  1.00  0.00            
ATOM    940  CD2 LEU    93      25.590  24.150  28.160  1.00  0.00            
ATOM    941  C   LEU    93      23.110  23.380  31.810  1.00  0.00            
ATOM    942  O   LEU    93      22.680  22.350  32.310  1.00  0.00            
ATOM    943  N   PHE    94      22.620  24.580  32.100  1.00  0.00            
ATOM    944  H   PHE    94      23.180  25.410  32.010  1.00  0.00            
ATOM    945  CA  PHE    94      21.250  24.870  32.540  1.00  0.00            
ATOM    946  CB  PHE    94      21.100  26.370  32.760  1.00  0.00            
ATOM    947  CG  PHE    94      19.970  26.780  33.720  1.00  0.00            
ATOM    948  CD1 PHE    94      19.110  27.740  33.180  1.00  0.00            
ATOM    949  HD1 PHE    94      19.210  28.020  32.130  1.00  0.00            
ATOM    950  CD2 PHE    94      19.860  26.400  35.040  1.00  0.00            
ATOM    951  HD2 PHE    94      20.600  25.720  35.510  1.00  0.00            
ATOM    952  CE1 PHE    94      18.160  28.370  33.990  1.00  0.00            
ATOM    953  HE1 PHE    94      17.590  29.210  33.620  1.00  0.00            
ATOM    954  CE2 PHE    94      18.790  26.900  35.770  1.00  0.00            
ATOM    955  HE2 PHE    94      18.600  26.510  36.780  1.00  0.00            
ATOM    956  CZ  PHE    94      17.940  27.880  35.260  1.00  0.00            
ATOM    957  HZ  PHE    94      17.120  28.280  35.870  1.00  0.00            
ATOM    958  C   PHE    94      20.130  24.300  31.690  1.00  0.00            
ATOM    959  O   PHE    94      19.000  24.100  32.180  1.00  0.00            
ATOM    960  N   ASN    95      20.290  24.180  30.370  1.00  0.00            
ATOM    961  H   ASN    95      21.130  24.570  29.980  1.00  0.00            
ATOM    962  CA  ASN    95      19.520  23.570  29.300  1.00  0.00            
ATOM    963  CB  ASN    95      20.340  23.440  28.010  1.00  0.00            
ATOM    964  CG  ASN    95      20.540  24.840  27.410  1.00  0.00            
ATOM    965  OD1 ASN    95      21.330  25.640  27.920  1.00  0.00            
ATOM    966  ND2 ASN    95      19.800  25.110  26.330  1.00  0.00            
ATOM    967 1HD2 ASN    95      19.180  24.410  25.970  1.00  0.00            
ATOM    968 2HD2 ASN    95      19.860  25.990  25.890  1.00  0.00            
ATOM    969  C   ASN    95      18.850  22.250  29.670  1.00  0.00            
ATOM    970  O   ASN    95      19.450  21.190  29.760  1.00  0.00            
ATOM    971  N   SER    96      17.520  22.280  29.620  1.00  0.00            
ATOM    972  H   SER    96      17.020  23.070  29.240  1.00  0.00            
ATOM    973  CA  SER    96      16.630  21.220  30.100  1.00  0.00            
ATOM    974  CB  SER    96      15.650  21.590  31.220  1.00  0.00            
ATOM    975  OG  SER    96      14.720  20.600  31.690  1.00  0.00            
ATOM    976  HG  SER    96      14.590  20.740  32.660  1.00  0.00            
ATOM    977  C   SER    96      15.920  20.460  28.990  1.00  0.00            
ATOM    978  O   SER    96      15.390  21.140  28.110  1.00  0.00            
ATOM    979  N   PRO    97      16.070  19.140  29.060  1.00  0.00            
ATOM    980  CA  PRO    97      15.320  18.190  28.220  1.00  0.00            
ATOM    981  CB  PRO    97      15.760  16.850  28.820  1.00  0.00            
ATOM    982  CG  PRO    97      17.240  17.080  29.150  1.00  0.00            
ATOM    983  CD  PRO    97      17.170  18.480  29.760  1.00  0.00            
ATOM    984  C   PRO    97      13.830  18.400  28.510  1.00  0.00            
ATOM    985  O   PRO    97      13.080  18.450  27.540  1.00  0.00            
ATOM    986  N   GLU    98      13.400  18.410  29.780  1.00  0.00            
ATOM    987  H   GLU    98      13.980  18.260  30.570  1.00  0.00            
ATOM    988  CA  GLU    98      11.970  18.680  30.020  1.00  0.00            
ATOM    989  CB  GLU    98      11.620  18.160  31.430  1.00  0.00            
ATOM    990  CG  GLU    98      11.410  16.650  31.550  1.00  0.00            
ATOM    991  CD  GLU    98      11.820  16.320  32.990  1.00  0.00            
ATOM    992  OE1 GLU    98      11.000  15.530  33.480  1.00  0.00            
ATOM    993  OE2 GLU    98      12.890  16.780  33.480  1.00  0.00            
ATOM    994  C   GLU    98      11.430  20.090  29.830  1.00  0.00            
ATOM    995  O   GLU    98      10.490  20.260  29.050  1.00  0.00            
ATOM    996  N   TYR    99      12.130  21.060  30.440  1.00  0.00            
ATOM    997  H   TYR    99      13.030  20.910  30.830  1.00  0.00            
ATOM    998  CA  TYR    99      11.600  22.410  30.550  1.00  0.00            
ATOM    999  CB  TYR    99      11.900  22.860  31.980  1.00  0.00            
ATOM   1000  CG  TYR    99      10.610  22.810  32.820  1.00  0.00            
ATOM   1001  CD1 TYR    99      10.240  21.560  33.300  1.00  0.00            
ATOM   1002  HD1 TYR    99      10.860  20.680  33.130  1.00  0.00            
ATOM   1003  CD2 TYR    99       9.790  23.890  33.090  1.00  0.00            
ATOM   1004  HD2 TYR    99      10.120  24.880  32.760  1.00  0.00            
ATOM   1005  CE1 TYR    99       9.040  21.460  34.030  1.00  0.00            
ATOM   1006  HE1 TYR    99       8.770  20.490  34.430  1.00  0.00            
ATOM   1007  CE2 TYR    99       8.570  23.800  33.740  1.00  0.00            
ATOM   1008  HE2 TYR    99       7.920  24.680  33.870  1.00  0.00            
ATOM   1009  CZ  TYR    99       8.220  22.550  34.220  1.00  0.00            
ATOM   1010  OH  TYR    99       7.220  22.530  35.150  1.00  0.00            
ATOM   1011  HH  TYR    99       6.850  23.430  35.380  1.00  0.00            
ATOM   1012  C   TYR    99      11.900  23.530  29.550  1.00  0.00            
ATOM   1013  O   TYR    99      12.980  24.110  29.530  1.00  0.00            
ATOM   1014  N   GLN   100      10.930  23.960  28.750  1.00  0.00            
ATOM   1015  H   GLN   100      10.060  23.470  28.630  1.00  0.00            
ATOM   1016  CA  GLN   100      11.050  25.170  27.930  1.00  0.00            
ATOM   1017  CB  GLN   100       9.820  25.390  27.050  1.00  0.00            
ATOM   1018  CG  GLN   100       9.790  24.480  25.810  1.00  0.00            
ATOM   1019  CD  GLN   100       8.580  24.580  24.880  1.00  0.00            
ATOM   1020  OE1 GLN   100       7.450  24.660  25.330  1.00  0.00            
ATOM   1021  NE2 GLN   100       8.770  24.300  23.590  1.00  0.00            
ATOM   1022 1HE2 GLN   100       9.680  24.030  23.280  1.00  0.00            
ATOM   1023 2HE2 GLN   100       8.010  24.350  22.960  1.00  0.00            
ATOM   1024  C   GLN   100      11.290  26.380  28.840  1.00  0.00            
ATOM   1025  O   GLN   100      12.160  27.210  28.600  1.00  0.00            
ATOM   1026  N   ARG   101      10.460  26.570  29.870  1.00  0.00            
ATOM   1027  H   ARG   101       9.780  25.900  30.140  1.00  0.00            
ATOM   1028  CA  ARG   101      10.470  27.800  30.640  1.00  0.00            
ATOM   1029  CB  ARG   101       9.070  28.420  30.770  1.00  0.00            
ATOM   1030  CG  ARG   101       8.630  29.070  29.460  1.00  0.00            
ATOM   1031  CD  ARG   101       7.190  28.810  28.990  1.00  0.00            
ATOM   1032  NE  ARG   101       6.240  29.280  30.000  1.00  0.00            
ATOM   1033  HE  ARG   101       6.400  28.880  30.910  1.00  0.00            
ATOM   1034  CZ  ARG   101       5.240  30.150  29.860  1.00  0.00            
ATOM   1035  NH1 ARG   101       5.220  30.960  28.800  1.00  0.00            
ATOM   1036 1HH1 ARG   101       5.970  30.920  28.140  1.00  0.00            
ATOM   1037 2HH1 ARG   101       4.480  31.620  28.680  1.00  0.00            
ATOM   1038  NH2 ARG   101       4.270  30.260  30.800  1.00  0.00            
ATOM   1039 1HH2 ARG   101       4.300  29.680  31.620  1.00  0.00            
ATOM   1040 2HH2 ARG   101       3.530  30.910  30.680  1.00  0.00            
ATOM   1041  C   ARG   101      11.140  27.550  32.000  1.00  0.00            
ATOM   1042  O   ARG   101      10.450  27.310  32.990  1.00  0.00            
ATOM   1043  N   LEU   102      12.470  27.510  31.980  1.00  0.00            
ATOM   1044  H   LEU   102      12.970  27.760  31.140  1.00  0.00            
ATOM   1045  CA  LEU   102      13.380  27.140  33.070  1.00  0.00            
ATOM   1046  CB  LEU   102      14.810  27.540  32.730  1.00  0.00            
ATOM   1047  CG  LEU   102      15.300  27.080  31.360  1.00  0.00            
ATOM   1048  CD1 LEU   102      16.130  28.260  30.830  1.00  0.00            
ATOM   1049  CD2 LEU   102      16.190  25.820  31.330  1.00  0.00            
ATOM   1050  C   LEU   102      12.990  27.690  34.430  1.00  0.00            
ATOM   1051  O   LEU   102      12.300  28.670  34.630  1.00  0.00            
ATOM   1052  N   ARG   103      13.180  26.850  35.470  1.00  0.00            
ATOM   1053  H   ARG   103      13.500  25.910  35.330  1.00  0.00            
ATOM   1054  CA  ARG   103      12.960  27.170  36.880  1.00  0.00            
ATOM   1055  CB  ARG   103      12.240  26.000  37.570  1.00  0.00            
ATOM   1056  CG  ARG   103      10.740  25.880  37.250  1.00  0.00            
ATOM   1057  CD  ARG   103       9.880  26.730  38.180  1.00  0.00            
ATOM   1058  NE  ARG   103      10.060  26.190  39.530  1.00  0.00            
ATOM   1059  HE  ARG   103       9.520  25.370  39.690  1.00  0.00            
ATOM   1060  CZ  ARG   103      10.810  26.610  40.550  1.00  0.00            
ATOM   1061  NH1 ARG   103      11.640  27.660  40.460  1.00  0.00            
ATOM   1062 1HH1 ARG   103      11.700  28.180  39.610  1.00  0.00            
ATOM   1063 2HH1 ARG   103      12.180  27.960  41.270  1.00  0.00            
ATOM   1064  NH2 ARG   103      10.920  25.860  41.670  1.00  0.00            
ATOM   1065 1HH2 ARG   103      10.440  24.990  41.730  1.00  0.00            
ATOM   1066 2HH2 ARG   103      11.490  26.190  42.450  1.00  0.00            
ATOM   1067  C   ARG   103      14.280  27.450  37.580  1.00  0.00            
ATOM   1068  O   ARG   103      15.310  26.770  37.440  1.00  0.00            
ATOM   1069  N   ILE   104      14.320  28.530  38.360  1.00  0.00            
ATOM   1070  H   ILE   104      13.490  29.070  38.530  1.00  0.00            
ATOM   1071  CA  ILE   104      15.510  29.040  39.050  1.00  0.00            
ATOM   1072  CB  ILE   104      15.420  30.560  38.920  1.00  0.00            
ATOM   1073  CG1 ILE   104      15.310  30.980  37.460  1.00  0.00            
ATOM   1074  CG2 ILE   104      16.700  31.150  39.520  1.00  0.00            
ATOM   1075  CD  ILE   104      14.540  32.310  37.540  1.00  0.00            
ATOM   1076  C   ILE   104      15.520  28.630  40.520  1.00  0.00            
ATOM   1077  O   ILE   104      14.450  28.660  41.130  1.00  0.00            
ATOM   1078  N   ASP   105      16.670  28.190  41.030  1.00  0.00            
ATOM   1079  H   ASP   105      17.470  28.020  40.440  1.00  0.00            
ATOM   1080  CA  ASP   105      16.890  27.930  42.460  1.00  0.00            
ATOM   1081  CB  ASP   105      18.230  27.200  42.550  1.00  0.00            
ATOM   1082  CG  ASP   105      18.380  26.430  43.870  1.00  0.00            
ATOM   1083  OD1 ASP   105      18.810  27.030  44.860  1.00  0.00            
ATOM   1084  OD2 ASP   105      18.250  25.190  43.830  1.00  0.00            
ATOM   1085  C   ASP   105      16.850  29.220  43.240  1.00  0.00            
ATOM   1086  O   ASP   105      17.430  30.220  42.820  1.00  0.00            
ATOM   1087  N   PRO   106      16.390  29.140  44.490  1.00  0.00            
ATOM   1088  CA  PRO   106      16.560  30.200  45.520  1.00  0.00            
ATOM   1089  CB  PRO   106      16.000  29.570  46.800  1.00  0.00            
ATOM   1090  CG  PRO   106      14.840  28.800  46.180  1.00  0.00            
ATOM   1091  CD  PRO   106      15.320  28.220  44.860  1.00  0.00            
ATOM   1092  C   PRO   106      17.980  30.640  45.800  1.00  0.00            
ATOM   1093  O   PRO   106      18.330  31.820  45.710  1.00  0.00            
ATOM   1094  N   ILE   107      18.860  29.650  45.870  1.00  0.00            
ATOM   1095  H   ILE   107      18.600  28.710  45.650  1.00  0.00            
ATOM   1096  CA  ILE   107      20.270  29.780  46.270  1.00  0.00            
ATOM   1097  CB  ILE   107      20.590  28.960  47.510  1.00  0.00            
ATOM   1098  CG1 ILE   107      19.890  27.610  47.660  1.00  0.00            
ATOM   1099  CG2 ILE   107      20.680  29.940  48.680  1.00  0.00            
ATOM   1100  CD  ILE   107      20.380  26.920  48.930  1.00  0.00            
ATOM   1101  C   ILE   107      21.370  29.520  45.230  1.00  0.00            
ATOM   1102  O   ILE   107      22.230  30.390  45.130  1.00  0.00            
ATOM   1103  N   ASN   108      21.160  28.460  44.480  1.00  0.00            
ATOM   1104  H   ASN   108      20.320  27.920  44.560  1.00  0.00            
ATOM   1105  CA  ASN   108      22.060  27.930  43.450  1.00  0.00            
ATOM   1106  CB  ASN   108      21.760  26.500  42.990  1.00  0.00            
ATOM   1107  CG  ASN   108      22.090  25.510  44.110  1.00  0.00            
ATOM   1108  OD1 ASN   108      23.210  24.990  44.140  1.00  0.00            
ATOM   1109  ND2 ASN   108      21.110  25.090  44.910  1.00  0.00            
ATOM   1110 1HD2 ASN   108      20.180  25.420  44.780  1.00  0.00            
ATOM   1111 2HD2 ASN   108      21.310  24.440  45.660  1.00  0.00            
ATOM   1112  C   ASN   108      22.490  28.810  42.260  1.00  0.00            
ATOM   1113  O   ASN   108      23.640  29.260  42.330  1.00  0.00            
ATOM   1114  N   GLU   109      21.760  28.690  41.160  1.00  0.00            
ATOM   1115  H   GLU   109      21.030  28.030  41.100  1.00  0.00            
ATOM   1116  CA  GLU   109      21.920  29.470  39.920  1.00  0.00            
ATOM   1117  CB  GLU   109      20.890  29.170  38.850  1.00  0.00            
ATOM   1118  CG  GLU   109      20.880  27.700  38.420  1.00  0.00            
ATOM   1119  CD  GLU   109      20.100  26.770  39.360  1.00  0.00            
ATOM   1120  OE1 GLU   109      18.900  27.080  39.430  1.00  0.00            
ATOM   1121  OE2 GLU   109      20.490  25.590  39.490  1.00  0.00            
ATOM   1122  C   GLU   109      21.900  30.960  40.270  1.00  0.00            
ATOM   1123  O   GLU   109      20.830  31.590  40.430  1.00  0.00            
ATOM   1124  N   ARG   110      23.100  31.500  40.290  1.00  0.00            
ATOM   1125  H   ARG   110      23.920  31.000  40.040  1.00  0.00            
ATOM   1126  CA  ARG   110      23.390  32.890  40.740  1.00  0.00            
ATOM   1127  CB  ARG   110      24.030  32.840  42.130  1.00  0.00            
ATOM   1128  CG  ARG   110      23.060  33.160  43.240  1.00  0.00            
ATOM   1129  CD  ARG   110      23.880  33.470  44.490  1.00  0.00            
ATOM   1130  NE  ARG   110      23.160  33.100  45.730  1.00  0.00            
ATOM   1131  HE  ARG   110      22.200  33.350  45.760  1.00  0.00            
ATOM   1132  CZ  ARG   110      23.720  32.440  46.760  1.00  0.00            
ATOM   1133  NH1 ARG   110      24.950  31.940  46.750  1.00  0.00            
ATOM   1134 1HH1 ARG   110      25.540  32.040  45.970  1.00  0.00            
ATOM   1135 2HH1 ARG   110      25.300  31.460  47.570  1.00  0.00            
ATOM   1136  NH2 ARG   110      23.100  32.410  47.950  1.00  0.00            
ATOM   1137 1HH2 ARG   110      22.220  32.880  48.060  1.00  0.00            
ATOM   1138 2HH2 ARG   110      23.520  31.930  48.720  1.00  0.00            
ATOM   1139  C   ARG   110      24.160  33.770  39.770  1.00  0.00            
ATOM   1140  O   ARG   110      24.300  34.970  39.930  1.00  0.00            
ATOM   1141  N   SER   111      25.000  33.090  38.980  1.00  0.00            
ATOM   1142  H   SER   111      25.210  32.120  39.130  1.00  0.00            
ATOM   1143  CA  SER   111      25.660  33.670  37.810  1.00  0.00            
ATOM   1144  CB  SER   111      27.170  33.590  38.040  1.00  0.00            
ATOM   1145  OG  SER   111      27.640  34.250  39.210  1.00  0.00            
ATOM   1146  HG  SER   111      27.220  33.810  40.010  1.00  0.00            
ATOM   1147  C   SER   111      25.440  32.890  36.520  1.00  0.00            
ATOM   1148  O   SER   111      25.840  31.740  36.470  1.00  0.00            
ATOM   1149  N   PHE   112      24.980  33.520  35.430  1.00  0.00            
ATOM   1150  H   PHE   112      24.750  34.500  35.440  1.00  0.00            
ATOM   1151  CA  PHE   112      24.790  32.820  34.160  1.00  0.00            
ATOM   1152  CB  PHE   112      23.320  32.930  33.740  1.00  0.00            
ATOM   1153  CG  PHE   112      22.510  31.990  34.630  1.00  0.00            
ATOM   1154  CD1 PHE   112      21.780  32.650  35.590  1.00  0.00            
ATOM   1155  HD1 PHE   112      22.020  33.680  35.860  1.00  0.00            
ATOM   1156  CD2 PHE   112      22.220  30.660  34.290  1.00  0.00            
ATOM   1157  HD2 PHE   112      22.780  30.130  33.530  1.00  0.00            
ATOM   1158  CE1 PHE   112      20.720  31.990  36.220  1.00  0.00            
ATOM   1159  HE1 PHE   112      20.180  32.500  37.030  1.00  0.00            
ATOM   1160  CE2 PHE   112      21.180  30.010  34.960  1.00  0.00            
ATOM   1161  HE2 PHE   112      21.000  28.960  34.780  1.00  0.00            
ATOM   1162  CZ  PHE   112      20.360  30.700  35.870  1.00  0.00            
ATOM   1163  HZ  PHE   112      19.470  30.230  36.280  1.00  0.00            
ATOM   1164  C   PHE   112      25.540  33.460  33.010  1.00  0.00            
ATOM   1165  O   PHE   112      25.630  34.690  32.990  1.00  0.00            
ATOM   1166  N   ILE   113      26.030  32.610  32.100  1.00  0.00            
ATOM   1167  H   ILE   113      25.910  31.630  32.170  1.00  0.00            
ATOM   1168  CA  ILE   113      26.820  33.040  30.930  1.00  0.00            
ATOM   1169  CB  ILE   113      28.320  32.830  31.050  1.00  0.00            
ATOM   1170  CG1 ILE   113      28.820  31.440  31.460  1.00  0.00            
ATOM   1171  CG2 ILE   113      28.870  33.890  32.010  1.00  0.00            
ATOM   1172  CD  ILE   113      30.210  30.880  31.180  1.00  0.00            
ATOM   1173  C   ILE   113      26.260  32.210  29.760  1.00  0.00            
ATOM   1174  O   ILE   113      25.910  31.060  30.020  1.00  0.00            
ATOM   1175  N   CYS   114      25.790  32.910  28.740  1.00  0.00            
ATOM   1176  H   CYS   114      25.680  33.900  28.750  1.00  0.00            
ATOM   1177  CA  CYS   114      25.400  32.270  27.460  1.00  0.00            
ATOM   1178  CB  CYS   114      23.880  32.220  27.300  1.00  0.00            
ATOM   1179  SG  CYS   114      23.260  31.050  26.030  1.00  0.00            
ATOM   1180  HG  CYS   114      23.770  30.260  26.980  1.00  0.00            
ATOM   1181  C   CYS   114      25.950  32.940  26.210  1.00  0.00            
ATOM   1182  O   CYS   114      25.550  34.060  25.890  1.00  0.00            
ATOM   1183  N   ASN   115      26.600  32.140  25.380  1.00  0.00            
ATOM   1184  H   ASN   115      26.900  31.220  25.610  1.00  0.00            
ATOM   1185  CA  ASN   115      26.940  32.580  24.010  1.00  0.00            
ATOM   1186  CB  ASN   115      28.090  31.690  23.530  1.00  0.00            
ATOM   1187  CG  ASN   115      29.430  32.140  24.120  1.00  0.00            
ATOM   1188  OD1 ASN   115      29.720  31.970  25.310  1.00  0.00            
ATOM   1189  ND2 ASN   115      30.180  32.920  23.340  1.00  0.00            
ATOM   1190 1HD2 ASN   115      29.860  33.180  22.420  1.00  0.00            
ATOM   1191 2HD2 ASN   115      31.070  33.250  23.670  1.00  0.00            
ATOM   1192  C   ASN   115      25.760  32.640  23.060  1.00  0.00            
ATOM   1193  O   ASN   115      24.990  31.680  22.860  1.00  0.00            
ATOM   1194  N   TYR   116      25.770  33.680  22.250  1.00  0.00            
ATOM   1195  H   TYR   116      26.530  34.330  22.230  1.00  0.00            
ATOM   1196  CA  TYR   116      24.730  34.050  21.260  1.00  0.00            
ATOM   1197  CB  TYR   116      23.910  35.120  22.000  1.00  0.00            
ATOM   1198  CG  TYR   116      22.490  35.390  21.510  1.00  0.00            
ATOM   1199  CD1 TYR   116      22.220  36.710  21.130  1.00  0.00            
ATOM   1200  HD1 TYR   116      22.880  37.530  21.380  1.00  0.00            
ATOM   1201  CD2 TYR   116      21.650  34.340  21.140  1.00  0.00            
ATOM   1202  HD2 TYR   116      21.920  33.320  21.410  1.00  0.00            
ATOM   1203  CE1 TYR   116      21.040  36.920  20.410  1.00  0.00            
ATOM   1204  HE1 TYR   116      20.830  37.930  20.040  1.00  0.00            
ATOM   1205  CE2 TYR   116      20.470  34.580  20.450  1.00  0.00            
ATOM   1206  HE2 TYR   116      19.800  33.770  20.190  1.00  0.00            
ATOM   1207  CZ  TYR   116      20.140  35.890  20.120  1.00  0.00            
ATOM   1208  OH  TYR   116      18.870  36.140  19.730  1.00  0.00            
ATOM   1209  HH  TYR   116      18.400  35.320  19.380  1.00  0.00            
ATOM   1210  C   TYR   116      25.340  34.590  19.960  1.00  0.00            
ATOM   1211  O   TYR   116      25.490  35.800  19.810  1.00  0.00            
ATOM   1212  N   LYS   117      25.650  33.680  19.050  1.00  0.00            
ATOM   1213  H   LYS   117      25.370  32.710  19.120  1.00  0.00            
ATOM   1214  CA  LYS   117      26.420  33.960  17.820  1.00  0.00            
ATOM   1215  CB  LYS   117      25.510  34.560  16.760  1.00  0.00            
ATOM   1216  CG  LYS   117      26.090  34.530  15.350  1.00  0.00            
ATOM   1217  CD  LYS   117      25.020  34.830  14.300  1.00  0.00            
ATOM   1218  CE  LYS   117      24.720  36.330  14.270  1.00  0.00            
ATOM   1219 1MNZ LYS   117      23.540  37.450  13.320  1.00  0.00            
ATOM   1220 2MNZ LYS   117      23.600  35.960  12.790  1.00  0.00            
ATOM   1221  NZ  LYS   117      23.730  36.660  13.220  1.00  0.00            
ATOM   1222  HZ1 LYS   117      23.470  37.610  13.310  1.00  0.00            
ATOM   1223  HZ2 LYS   117      24.130  36.500  12.320  1.00  0.00            
ATOM   1224  HZ3 LYS   117      22.920  36.090  13.340  1.00  0.00            
ATOM   1225  C   LYS   117      27.590  34.920  18.060  1.00  0.00            
ATOM   1226  O   LYS   117      28.670  34.480  18.480  1.00  0.00            
ATOM   1227  N   GLU   118      27.430  36.220  17.860  1.00  0.00            
ATOM   1228  H   GLU   118      26.640  36.580  17.360  1.00  0.00            
ATOM   1229  CA  GLU   118      28.390  37.230  18.310  1.00  0.00            
ATOM   1230  CB  GLU   118      28.530  38.250  17.210  1.00  0.00            
ATOM   1231  CG  GLU   118      27.310  39.140  16.980  1.00  0.00            
ATOM   1232  CD  GLU   118      26.080  38.530  16.330  1.00  0.00            
ATOM   1233  OE1 GLU   118      25.720  39.030  15.220  1.00  0.00            
ATOM   1234  OE2 GLU   118      25.370  37.830  17.080  1.00  0.00            
ATOM   1235  C   GLU   118      28.100  38.020  19.590  1.00  0.00            
ATOM   1236  O   GLU   118      28.850  38.950  19.900  1.00  0.00            
ATOM   1237  N   HIS   119      27.210  37.640  20.500  1.00  0.00            
ATOM   1238  H   HIS   119      26.540  36.910  20.340  1.00  0.00            
ATOM   1239  CA  HIS   119      27.080  38.280  21.830  1.00  0.00            
ATOM   1240  CB  HIS   119      25.650  38.730  22.070  1.00  0.00            
ATOM   1241  CG  HIS   119      25.070  39.850  21.230  1.00  0.00            
ATOM   1242  ND1 HIS   119      24.150  40.650  21.750  1.00  0.00            
ATOM   1243  CD2 HIS   119      24.900  39.880  19.900  1.00  0.00            
ATOM   1244  HD2 HIS   119      25.530  39.390  19.170  1.00  0.00            
ATOM   1245  CE1 HIS   119      23.370  41.120  20.770  1.00  0.00            
ATOM   1246  HE1 HIS   119      22.510  41.790  20.900  1.00  0.00            
ATOM   1247  NE2 HIS   119      23.840  40.620  19.630  1.00  0.00            
ATOM   1248  HE2 HIS   119      23.440  40.790  18.730  1.00  0.00            
ATOM   1249  C   HIS   119      27.400  37.300  22.960  1.00  0.00            
ATOM   1250  O   HIS   119      27.600  36.160  22.550  1.00  0.00            
ATOM   1251  N   TRP   120      27.900  37.810  24.100  1.00  0.00            
ATOM   1252  H   TRP   120      28.280  38.720  24.160  1.00  0.00            
ATOM   1253  CA  TRP   120      27.930  37.010  25.320  1.00  0.00            
ATOM   1254  CB  TRP   120      29.380  36.940  25.820  1.00  0.00            
ATOM   1255  CG  TRP   120      29.580  35.950  26.950  1.00  0.00            
ATOM   1256  CD1 TRP   120      29.240  34.670  26.800  1.00  0.00            
ATOM   1257  HD1 TRP   120      28.560  34.270  26.040  1.00  0.00            
ATOM   1258  CD2 TRP   120      30.500  36.000  27.990  1.00  0.00            
ATOM   1259  NE1 TRP   120      29.860  33.940  27.730  1.00  0.00            
ATOM   1260  HE1 TRP   120      29.760  32.960  27.830  1.00  0.00            
ATOM   1261  CE2 TRP   120      30.620  34.710  28.490  1.00  0.00            
ATOM   1262  CE3 TRP   120      31.300  37.030  28.490  1.00  0.00            
ATOM   1263  HE3 TRP   120      31.140  38.050  28.130  1.00  0.00            
ATOM   1264  CZ2 TRP   120      31.550  34.480  29.500  1.00  0.00            
ATOM   1265  HZ2 TRP   120      31.650  33.480  29.910  1.00  0.00            
ATOM   1266  CZ3 TRP   120      32.260  36.780  29.450  1.00  0.00            
ATOM   1267  HZ3 TRP   120      32.920  37.580  29.780  1.00  0.00            
ATOM   1268  CH2 TRP   120      32.380  35.500  29.970  1.00  0.00            
ATOM   1269  HH2 TRP   120      33.120  35.290  30.750  1.00  0.00            
ATOM   1270  C   TRP   120      27.130  37.620  26.480  1.00  0.00            
ATOM   1271  O   TRP   120      27.490  38.700  26.950  1.00  0.00            
ATOM   1272  N   PHE   121      25.990  37.010  26.780  1.00  0.00            
ATOM   1273  H   PHE   121      25.640  36.220  26.280  1.00  0.00            
ATOM   1274  CA  PHE   121      25.120  37.430  27.900  1.00  0.00            
ATOM   1275  CB  PHE   121      23.640  37.070  27.720  1.00  0.00            
ATOM   1276  CG  PHE   121      22.950  38.160  26.890  1.00  0.00            
ATOM   1277  CD1 PHE   121      22.630  39.400  27.440  1.00  0.00            
ATOM   1278  HD1 PHE   121      22.980  39.650  28.450  1.00  0.00            
ATOM   1279  CD2 PHE   121      22.390  37.730  25.690  1.00  0.00            
ATOM   1280  HD2 PHE   121      22.570  36.730  25.310  1.00  0.00            
ATOM   1281  CE1 PHE   121      21.860  40.310  26.700  1.00  0.00            
ATOM   1282  HE1 PHE   121      21.640  41.280  27.120  1.00  0.00            
ATOM   1283  CE2 PHE   121      21.590  38.640  25.010  1.00  0.00            
ATOM   1284  HE2 PHE   121      21.080  38.310  24.100  1.00  0.00            
ATOM   1285  CZ  PHE   121      21.390  39.960  25.470  1.00  0.00            
ATOM   1286  HZ  PHE   121      20.880  40.680  24.820  1.00  0.00            
ATOM   1287  C   PHE   121      25.670  36.870  29.210  1.00  0.00            
ATOM   1288  O   PHE   121      25.560  35.700  29.590  1.00  0.00            
ATOM   1289  N   THR   122      25.920  37.820  30.090  1.00  0.00            
ATOM   1290  H   THR   122      25.780  38.800  29.910  1.00  0.00            
ATOM   1291  CA  THR   122      26.440  37.560  31.450  1.00  0.00            
ATOM   1292  CB  THR   122      27.810  38.130  31.800  1.00  0.00            
ATOM   1293  OG1 THR   122      28.030  39.450  31.280  1.00  0.00            
ATOM   1294  HG1 THR   122      27.140  39.870  31.140  1.00  0.00            
ATOM   1295  CG2 THR   122      28.990  37.290  31.330  1.00  0.00            
ATOM   1296  C   THR   122      25.400  38.160  32.410  1.00  0.00            
ATOM   1297  O   THR   122      25.300  39.380  32.480  1.00  0.00            
ATOM   1298  N   VAL   123      24.750  37.290  33.190  1.00  0.00            
ATOM   1299  H   VAL   123      24.880  36.310  33.170  1.00  0.00            
ATOM   1300  CA  VAL   123      23.780  37.810  34.160  1.00  0.00            
ATOM   1301  CB  VAL   123      22.390  37.680  33.550  1.00  0.00            
ATOM   1302  CG1 VAL   123      22.070  36.220  33.170  1.00  0.00            
ATOM   1303  CG2 VAL   123      21.240  38.170  34.450  1.00  0.00            
ATOM   1304  C   VAL   123      23.910  37.250  35.590  1.00  0.00            
ATOM   1305  O   VAL   123      24.140  36.060  35.780  1.00  0.00            
ATOM   1306  N   ARG   124      24.240  38.190  36.480  1.00  0.00            
ATOM   1307  H   ARG   124      24.320  39.150  36.240  1.00  0.00            
ATOM   1308  CA  ARG   124      24.510  37.880  37.890  1.00  0.00            
ATOM   1309  CB  ARG   124      25.940  38.170  38.350  1.00  0.00            
ATOM   1310  CG  ARG   124      27.040  37.590  37.470  1.00  0.00            
ATOM   1311  CD  ARG   124      28.360  37.960  38.150  1.00  0.00            
ATOM   1312  NE  ARG   124      28.560  36.950  39.190  1.00  0.00            
ATOM   1313  HE  ARG   124      27.830  36.250  39.190  1.00  0.00            
ATOM   1314  CZ  ARG   124      29.500  36.790  40.130  1.00  0.00            
ATOM   1315  NH1 ARG   124      30.610  37.560  40.120  1.00  0.00            
ATOM   1316 1HH1 ARG   124      30.730  38.250  39.400  1.00  0.00            
ATOM   1317 2HH1 ARG   124      31.310  37.450  40.810  1.00  0.00            
ATOM   1318  NH2 ARG   124      29.340  35.930  41.140  1.00  0.00            
ATOM   1319 1HH2 ARG   124      28.490  35.390  41.190  1.00  0.00            
ATOM   1320 2HH2 ARG   124      30.050  35.820  41.840  1.00  0.00            
ATOM   1321  C   ARG   124      23.470  38.340  38.910  1.00  0.00            
ATOM   1322  O   ARG   124      23.040  39.500  38.870  1.00  0.00            
ATOM   1323  N   LYS   125      23.200  37.480  39.890  1.00  0.00            
ATOM   1324  H   LYS   125      23.620  36.570  39.940  1.00  0.00            
ATOM   1325  CA  LYS   125      22.250  37.820  40.940  1.00  0.00            
ATOM   1326  CB  LYS   125      21.720  36.540  41.610  1.00  0.00            
ATOM   1327  CG  LYS   125      20.510  36.820  42.490  1.00  0.00            
ATOM   1328  CD  LYS   125      19.900  35.510  42.970  1.00  0.00            
ATOM   1329  CE  LYS   125      18.530  35.690  43.670  1.00  0.00            
ATOM   1330 1MNZ LYS   125      18.210  33.840  43.470  1.00  0.00            
ATOM   1331 2MNZ LYS   125      17.330  34.560  44.570  1.00  0.00            
ATOM   1332  NZ  LYS   125      17.890  34.410  43.970  1.00  0.00            
ATOM   1333  HZ1 LYS   125      18.250  33.690  43.400  1.00  0.00            
ATOM   1334  HZ2 LYS   125      18.040  34.170  44.930  1.00  0.00            
ATOM   1335  HZ3 LYS   125      16.900  34.490  43.810  1.00  0.00            
ATOM   1336  C   LYS   125      22.910  38.680  42.030  1.00  0.00            
ATOM   1337  O   LYS   125      23.900  38.300  42.650  1.00  0.00            
ATOM   1338  N   LEU   126      22.310  39.860  42.150  1.00  0.00            
ATOM   1339  H   LEU   126      21.450  40.060  41.690  1.00  0.00            
ATOM   1340  CA  LEU   126      22.770  41.020  42.960  1.00  0.00            
ATOM   1341  CB  LEU   126      22.950  42.300  42.160  1.00  0.00            
ATOM   1342  CG  LEU   126      24.390  42.550  41.680  1.00  0.00            
ATOM   1343  CD1 LEU   126      24.790  41.480  40.680  1.00  0.00            
ATOM   1344  CD2 LEU   126      24.510  43.960  41.110  1.00  0.00            
ATOM   1345  C   LEU   126      22.010  41.340  44.250  1.00  0.00            
ATOM   1346  O   LEU   126      22.080  42.410  44.850  1.00  0.00            
ATOM   1347  N   GLY   127      21.370  40.330  44.820  1.00  0.00            
ATOM   1348  H   GLY   127      21.500  39.390  44.510  1.00  0.00            
ATOM   1349  CA  GLY   127      20.410  40.420  45.940  1.00  0.00            
ATOM   1350  C   GLY   127      19.060  39.720  45.780  1.00  0.00            
ATOM   1351  O   GLY   127      18.820  38.590  46.170  1.00  0.00            
ATOM   1352  N   LYS   128      18.150  40.490  45.200  1.00  0.00            
ATOM   1353  H   LYS   128      18.230  41.480  45.140  1.00  0.00            
ATOM   1354  CA  LYS   128      16.920  39.960  44.560  1.00  0.00            
ATOM   1355  CB  LYS   128      15.720  40.630  45.220  1.00  0.00            
ATOM   1356  CG  LYS   128      14.290  40.340  44.730  1.00  0.00            
ATOM   1357  CD  LYS   128      13.250  40.800  45.760  1.00  0.00            
ATOM   1358  CE  LYS   128      11.880  40.800  45.080  1.00  0.00            
ATOM   1359 1MNZ LYS   128      10.760  40.990  46.580  1.00  0.00            
ATOM   1360 2MNZ LYS   128      10.670  42.170  45.530  1.00  0.00            
ATOM   1361  NZ  LYS   128      10.870  41.480  45.930  1.00  0.00            
ATOM   1362  HZ1 LYS   128      10.690  40.930  46.740  1.00  0.00            
ATOM   1363  HZ2 LYS   128      11.210  42.370  46.190  1.00  0.00            
ATOM   1364  HZ3 LYS   128      10.020  41.580  45.410  1.00  0.00            
ATOM   1365  C   LYS   128      16.880  40.260  43.070  1.00  0.00            
ATOM   1366  O   LYS   128      16.620  39.340  42.260  1.00  0.00            
ATOM   1367  N   GLN   129      17.470  41.390  42.690  1.00  0.00            
ATOM   1368  H   GLN   129      17.870  42.070  43.300  1.00  0.00            
ATOM   1369  CA  GLN   129      17.510  41.670  41.230  1.00  0.00            
ATOM   1370  CB  GLN   129      17.370  43.160  40.930  1.00  0.00            
ATOM   1371  CG  GLN   129      15.910  43.600  40.940  1.00  0.00            
ATOM   1372  CD  GLN   129      15.120  43.810  42.240  1.00  0.00            
ATOM   1373  OE1 GLN   129      15.590  44.210  43.300  1.00  0.00            
ATOM   1374  NE2 GLN   129      13.810  43.710  42.210  1.00  0.00            
ATOM   1375 1HE2 GLN   129      13.330  43.480  41.350  1.00  0.00            
ATOM   1376 2HE2 GLN   129      13.260  43.840  43.030  1.00  0.00            
ATOM   1377  C   GLN   129      18.700  41.050  40.490  1.00  0.00            
ATOM   1378  O   GLN   129      19.700  40.650  41.060  1.00  0.00            
ATOM   1379  N   TRP   130      18.660  41.000  39.160  1.00  0.00            
ATOM   1380  H   TRP   130      17.910  41.400  38.640  1.00  0.00            
ATOM   1381  CA  TRP   130      19.670  40.370  38.310  1.00  0.00            
ATOM   1382  CB  TRP   130      19.080  39.140  37.620  1.00  0.00            
ATOM   1383  CG  TRP   130      18.390  38.110  38.520  1.00  0.00            
ATOM   1384  CD1 TRP   130      17.160  38.230  39.050  1.00  0.00            
ATOM   1385  HD1 TRP   130      16.520  39.090  38.850  1.00  0.00            
ATOM   1386  CD2 TRP   130      18.750  36.800  38.780  1.00  0.00            
ATOM   1387  NE1 TRP   130      16.830  37.200  39.790  1.00  0.00            
ATOM   1388  HE1 TRP   130      16.040  37.130  40.410  1.00  0.00            
ATOM   1389  CE2 TRP   130      17.750  36.270  39.590  1.00  0.00            
ATOM   1390  CE3 TRP   130      19.850  36.060  38.350  1.00  0.00            
ATOM   1391  HE3 TRP   130      20.620  36.500  37.720  1.00  0.00            
ATOM   1392  CZ2 TRP   130      17.820  34.910  39.930  1.00  0.00            
ATOM   1393  HZ2 TRP   130      17.020  34.460  40.510  1.00  0.00            
ATOM   1394  CZ3 TRP   130      19.910  34.730  38.730  1.00  0.00            
ATOM   1395  HZ3 TRP   130      20.740  34.110  38.410  1.00  0.00            
ATOM   1396  CH2 TRP   130      18.900  34.150  39.500  1.00  0.00            
ATOM   1397  HH2 TRP   130      18.970  33.100  39.780  1.00  0.00            
ATOM   1398  C   TRP   130      20.250  41.320  37.240  1.00  0.00            
ATOM   1399  O   TRP   130      19.580  42.280  36.880  1.00  0.00            
ATOM   1400  N   PHE   131      21.580  41.340  37.400  1.00  0.00            
ATOM   1401  H   PHE   131      22.050  40.730  38.020  1.00  0.00            
ATOM   1402  CA  PHE   131      22.460  42.260  36.650  1.00  0.00            
ATOM   1403  CB  PHE   131      23.600  42.760  37.530  1.00  0.00            
ATOM   1404  CG  PHE   131      24.620  43.650  36.810  1.00  0.00            
ATOM   1405  CD1 PHE   131      24.550  45.050  36.820  1.00  0.00            
ATOM   1406  HD1 PHE   131      23.740  45.540  37.340  1.00  0.00            
ATOM   1407  CD2 PHE   131      25.620  43.090  36.030  1.00  0.00            
ATOM   1408  HD2 PHE   131      25.630  42.000  35.930  1.00  0.00            
ATOM   1409  CE1 PHE   131      25.480  45.820  36.120  1.00  0.00            
ATOM   1410  HE1 PHE   131      25.390  46.900  36.120  1.00  0.00            
ATOM   1411  CE2 PHE   131      26.590  43.800  35.360  1.00  0.00            
ATOM   1412  HE2 PHE   131      27.380  43.320  34.800  1.00  0.00            
ATOM   1413  CZ  PHE   131      26.520  45.200  35.430  1.00  0.00            
ATOM   1414  HZ  PHE   131      27.290  45.800  34.960  1.00  0.00            
ATOM   1415  C   PHE   131      22.810  41.670  35.280  1.00  0.00            
ATOM   1416  O   PHE   131      23.580  40.750  35.090  1.00  0.00            
ATOM   1417  N   ASN   132      22.090  42.160  34.270  1.00  0.00            
ATOM   1418  H   ASN   132      21.350  42.820  34.420  1.00  0.00            
ATOM   1419  CA  ASN   132      22.250  41.780  32.850  1.00  0.00            
ATOM   1420  CB  ASN   132      20.900  41.970  32.150  1.00  0.00            
ATOM   1421  CG  ASN   132      20.700  41.240  30.830  1.00  0.00            
ATOM   1422  OD1 ASN   132      21.500  40.380  30.440  1.00  0.00            
ATOM   1423  ND2 ASN   132      19.610  41.600  30.160  1.00  0.00            
ATOM   1424 1HD2 ASN   132      19.000  42.300  30.540  1.00  0.00            
ATOM   1425 2HD2 ASN   132      19.400  41.160  29.270  1.00  0.00            
ATOM   1426  C   ASN   132      23.330  42.690  32.260  1.00  0.00            
ATOM   1427  O   ASN   132      23.210  43.920  32.250  1.00  0.00            
ATOM   1428  N   LEU   133      24.470  42.070  31.990  1.00  0.00            
ATOM   1429  H   LEU   133      24.660  41.150  32.340  1.00  0.00            
ATOM   1430  CA  LEU   133      25.590  42.580  31.180  1.00  0.00            
ATOM   1431  CB  LEU   133      26.810  42.700  32.090  1.00  0.00            
ATOM   1432  CG  LEU   133      27.830  43.730  31.630  1.00  0.00            
ATOM   1433  CD1 LEU   133      27.400  45.190  31.420  1.00  0.00            
ATOM   1434  CD2 LEU   133      29.070  43.750  32.540  1.00  0.00            
ATOM   1435  C   LEU   133      25.790  41.880  29.840  1.00  0.00            
ATOM   1436  O   LEU   133      26.000  40.660  29.800  1.00  0.00            
ATOM   1437  N   ASN   134      25.340  42.540  28.780  1.00  0.00            
ATOM   1438  H   ASN   134      24.740  43.340  28.870  1.00  0.00            
ATOM   1439  CA  ASN   134      25.640  42.210  27.380  1.00  0.00            
ATOM   1440  CB  ASN   134      24.510  42.670  26.460  1.00  0.00            
ATOM   1441  CG  ASN   134      24.630  42.390  24.950  1.00  0.00            
ATOM   1442  OD1 ASN   134      25.120  43.200  24.160  1.00  0.00            
ATOM   1443  ND2 ASN   134      24.020  41.310  24.470  1.00  0.00            
ATOM   1444 1HD2 ASN   134      23.520  40.700  25.080  1.00  0.00            
ATOM   1445 2HD2 ASN   134      24.080  41.090  23.500  1.00  0.00            
ATOM   1446  C   ASN   134      27.050  42.700  27.030  1.00  0.00            
ATOM   1447  O   ASN   134      27.490  43.820  27.270  1.00  0.00            
ATOM   1448  N   SER   135      27.780  41.850  26.310  1.00  0.00            
ATOM   1449  H   SER   135      27.430  40.940  26.110  1.00  0.00            
ATOM   1450  CA  SER   135      29.100  42.060  25.720  1.00  0.00            
ATOM   1451  CB  SER   135      29.700  40.760  25.160  1.00  0.00            
ATOM   1452  OG  SER   135      28.870  40.430  24.030  1.00  0.00            
ATOM   1453  HG  SER   135      29.360  40.700  23.200  1.00  0.00            
ATOM   1454  C   SER   135      29.230  43.150  24.640  1.00  0.00            
ATOM   1455  O   SER   135      30.230  43.860  24.560  1.00  0.00            
ATOM   1456  N   LEU   136      28.220  43.190  23.800  1.00  0.00            
ATOM   1457  H   LEU   136      27.440  42.550  23.800  1.00  0.00            
ATOM   1458  CA  LEU   136      28.170  44.190  22.710  1.00  0.00            
ATOM   1459  CB  LEU   136      27.650  43.620  21.380  1.00  0.00            
ATOM   1460  CG  LEU   136      27.590  44.490  20.120  1.00  0.00            
ATOM   1461  CD1 LEU   136      29.000  45.050  19.960  1.00  0.00            
ATOM   1462  CD2 LEU   136      27.150  43.690  18.900  1.00  0.00            
ATOM   1463  C   LEU   136      27.600  45.590  22.990  1.00  0.00            
ATOM   1464  O   LEU   136      28.380  46.540  22.940  1.00  0.00            
ATOM   1465  N   LEU   137      26.420  45.540  23.590  1.00  0.00            
ATOM   1466  H   LEU   137      25.970  44.660  23.780  1.00  0.00            
ATOM   1467  CA  LEU   137      25.670  46.710  24.050  1.00  0.00            
ATOM   1468  CB  LEU   137      24.160  46.670  23.770  1.00  0.00            
ATOM   1469  CG  LEU   137      23.850  46.020  22.430  1.00  0.00            
ATOM   1470  CD1 LEU   137      22.330  45.850  22.390  1.00  0.00            
ATOM   1471  CD2 LEU   137      24.420  46.890  21.300  1.00  0.00            
ATOM   1472  C   LEU   137      25.900  46.870  25.550  1.00  0.00            
ATOM   1473  O   LEU   137      25.330  46.150  26.360  1.00  0.00            
ATOM   1474  N   THR   138      26.800  47.810  25.840  1.00  0.00            
ATOM   1475  H   THR   138      27.300  48.340  25.160  1.00  0.00            
ATOM   1476  CA  THR   138      27.100  48.120  27.260  1.00  0.00            
ATOM   1477  CB  THR   138      28.550  48.540  27.570  1.00  0.00            
ATOM   1478  OG1 THR   138      29.000  49.750  26.980  1.00  0.00            
ATOM   1479  HG1 THR   138      29.960  49.860  27.220  1.00  0.00            
ATOM   1480  CG2 THR   138      29.500  47.380  27.310  1.00  0.00            
ATOM   1481  C   THR   138      26.110  49.010  28.000  1.00  0.00            
ATOM   1482  O   THR   138      26.540  49.940  28.680  1.00  0.00            
ATOM   1483  N   GLY   139      24.840  48.630  27.930  1.00  0.00            
ATOM   1484  H   GLY   139      24.550  47.910  27.300  1.00  0.00            
ATOM   1485  CA  GLY   139      23.710  49.220  28.670  1.00  0.00            
ATOM   1486  C   GLY   139      23.080  48.360  29.770  1.00  0.00            
ATOM   1487  O   GLY   139      22.090  47.680  29.500  1.00  0.00            
ATOM   1488  N   PRO   140      23.680  48.360  30.940  1.00  0.00            
ATOM   1489  CA  PRO   140      23.260  47.500  32.060  1.00  0.00            
ATOM   1490  CB  PRO   140      24.370  47.600  33.100  1.00  0.00            
ATOM   1491  CG  PRO   140      24.730  49.080  32.980  1.00  0.00            
ATOM   1492  CD  PRO   140      24.750  49.240  31.450  1.00  0.00            
ATOM   1493  C   PRO   140      21.850  47.790  32.610  1.00  0.00            
ATOM   1494  O   PRO   140      21.450  48.920  32.870  1.00  0.00            
ATOM   1495  N   GLU   141      21.170  46.730  33.030  1.00  0.00            
ATOM   1496  H   GLU   141      21.540  45.810  33.060  1.00  0.00            
ATOM   1497  CA  GLU   141      19.770  46.890  33.460  1.00  0.00            
ATOM   1498  CB  GLU   141      18.660  46.650  32.420  1.00  0.00            
ATOM   1499  CG  GLU   141      18.550  47.640  31.270  1.00  0.00            
ATOM   1500  CD  GLU   141      17.620  47.220  30.140  1.00  0.00            
ATOM   1501  OE1 GLU   141      17.920  47.750  29.050  1.00  0.00            
ATOM   1502  OE2 GLU   141      16.530  46.660  30.430  1.00  0.00            
ATOM   1503  C   GLU   141      19.580  45.960  34.650  1.00  0.00            
ATOM   1504  O   GLU   141      19.950  44.780  34.620  1.00  0.00            
ATOM   1505  N   LEU   142      18.860  46.440  35.660  1.00  0.00            
ATOM   1506  H   LEU   142      18.500  47.370  35.660  1.00  0.00            
ATOM   1507  CA  LEU   142      18.560  45.630  36.840  1.00  0.00            
ATOM   1508  CB  LEU   142      18.680  46.330  38.210  1.00  0.00            
ATOM   1509  CG  LEU   142      20.070  46.440  38.850  1.00  0.00            
ATOM   1510  CD1 LEU   142      19.840  47.280  40.100  1.00  0.00            
ATOM   1511  CD2 LEU   142      20.590  45.070  39.290  1.00  0.00            
ATOM   1512  C   LEU   142      17.150  45.040  36.730  1.00  0.00            
ATOM   1513  O   LEU   142      16.190  45.680  37.160  1.00  0.00            
ATOM   1514  N   ILE   143      17.130  43.790  36.280  1.00  0.00            
ATOM   1515  H   ILE   143      17.980  43.260  36.200  1.00  0.00            
ATOM   1516  CA  ILE   143      15.960  43.000  35.890  1.00  0.00            
ATOM   1517  CB  ILE   143      16.350  42.420  34.520  1.00  0.00            
ATOM   1518  CG1 ILE   143      17.620  41.590  34.570  1.00  0.00            
ATOM   1519  CG2 ILE   143      16.600  43.540  33.510  1.00  0.00            
ATOM   1520  CD  ILE   143      17.490  40.230  33.860  1.00  0.00            
ATOM   1521  C   ILE   143      15.440  41.930  36.840  1.00  0.00            
ATOM   1522  O   ILE   143      16.210  41.270  37.530  1.00  0.00            
ATOM   1523  N   SER   144      14.150  41.630  36.710  1.00  0.00            
ATOM   1524  H   SER   144      13.590  41.980  35.970  1.00  0.00            
ATOM   1525  CA  SER   144      13.440  40.730  37.640  1.00  0.00            
ATOM   1526  CB  SER   144      12.050  41.260  38.010  1.00  0.00            
ATOM   1527  OG  SER   144      11.370  40.490  39.000  1.00  0.00            
ATOM   1528  HG  SER   144      11.690  40.800  39.900  1.00  0.00            
ATOM   1529  C   SER   144      13.330  39.300  37.140  1.00  0.00            
ATOM   1530  O   SER   144      13.270  39.090  35.920  1.00  0.00            
ATOM   1531  N   ASP   145      13.320  38.370  38.090  1.00  0.00            
ATOM   1532  H   ASP   145      13.380  38.620  39.050  1.00  0.00            
ATOM   1533  CA  ASP   145      13.210  36.920  37.890  1.00  0.00            
ATOM   1534  CB  ASP   145      12.810  36.310  39.240  1.00  0.00            
ATOM   1535  CG  ASP   145      13.830  36.390  40.380  1.00  0.00            
ATOM   1536  OD1 ASP   145      13.870  35.400  41.110  1.00  0.00            
ATOM   1537  OD2 ASP   145      14.150  37.530  40.790  1.00  0.00            
ATOM   1538  C   ASP   145      12.280  36.400  36.780  1.00  0.00            
ATOM   1539  O   ASP   145      12.570  35.570  35.930  1.00  0.00            
ATOM   1540  N   THR   146      11.120  37.040  36.660  1.00  0.00            
ATOM   1541  H   THR   146      10.810  37.730  37.330  1.00  0.00            
ATOM   1542  CA  THR   146      10.220  36.770  35.540  1.00  0.00            
ATOM   1543  CB  THR   146       8.790  37.260  35.780  1.00  0.00            
ATOM   1544  OG1 THR   146       8.930  38.640  36.150  1.00  0.00            
ATOM   1545  HG1 THR   146       8.720  39.220  35.370  1.00  0.00            
ATOM   1546  CG2 THR   146       8.000  36.470  36.800  1.00  0.00            
ATOM   1547  C   THR   146      10.730  37.020  34.120  1.00  0.00            
ATOM   1548  O   THR   146      10.640  36.120  33.290  1.00  0.00            
ATOM   1549  N   TYR   147      11.560  38.050  33.950  1.00  0.00            
ATOM   1550  H   TYR   147      11.760  38.680  34.700  1.00  0.00            
ATOM   1551  CA  TYR   147      12.250  38.420  32.720  1.00  0.00            
ATOM   1552  CB  TYR   147      12.530  39.930  32.600  1.00  0.00            
ATOM   1553  CG  TYR   147      13.200  40.430  31.320  1.00  0.00            
ATOM   1554  CD1 TYR   147      12.550  40.310  30.090  1.00  0.00            
ATOM   1555  HD1 TYR   147      11.500  40.060  30.050  1.00  0.00            
ATOM   1556  CD2 TYR   147      14.570  40.650  31.320  1.00  0.00            
ATOM   1557  HD2 TYR   147      15.090  40.760  32.270  1.00  0.00            
ATOM   1558  CE1 TYR   147      13.270  40.550  28.930  1.00  0.00            
ATOM   1559  HE1 TYR   147      12.720  40.590  27.980  1.00  0.00            
ATOM   1560  CE2 TYR   147      15.300  40.770  30.140  1.00  0.00            
ATOM   1561  HE2 TYR   147      16.380  40.900  30.180  1.00  0.00            
ATOM   1562  CZ  TYR   147      14.640  40.730  28.910  1.00  0.00            
ATOM   1563  OH  TYR   147      15.430  40.710  27.800  1.00  0.00            
ATOM   1564  HH  TYR   147      14.920  40.850  26.940  1.00  0.00            
ATOM   1565  C   TYR   147      13.500  37.540  32.550  1.00  0.00            
ATOM   1566  O   TYR   147      13.680  36.820  31.570  1.00  0.00            
ATOM   1567  N   LEU   148      14.210  37.390  33.660  1.00  0.00            
ATOM   1568  H   LEU   148      13.990  37.830  34.540  1.00  0.00            
ATOM   1569  CA  LEU   148      15.390  36.500  33.650  1.00  0.00            
ATOM   1570  CB  LEU   148      15.930  36.360  35.080  1.00  0.00            
ATOM   1571  CG  LEU   148      16.950  35.250  35.350  1.00  0.00            
ATOM   1572  CD1 LEU   148      18.320  35.790  34.960  1.00  0.00            
ATOM   1573  CD2 LEU   148      16.980  34.740  36.800  1.00  0.00            
ATOM   1574  C   LEU   148      15.080  35.090  33.170  1.00  0.00            
ATOM   1575  O   LEU   148      15.680  34.570  32.210  1.00  0.00            
ATOM   1576  N   ALA   149      13.920  34.600  33.580  1.00  0.00            
ATOM   1577  H   ALA   149      13.310  35.110  34.190  1.00  0.00            
ATOM   1578  CA  ALA   149      13.440  33.270  33.200  1.00  0.00            
ATOM   1579  CB  ALA   149      12.200  33.160  34.100  1.00  0.00            
ATOM   1580  C   ALA   149      13.140  33.160  31.710  1.00  0.00            
ATOM   1581  O   ALA   149      13.720  32.310  31.040  1.00  0.00            
ATOM   1582  N   LEU   150      12.340  34.100  31.240  1.00  0.00            
ATOM   1583  H   LEU   150      11.900  34.780  31.840  1.00  0.00            
ATOM   1584  CA  LEU   150      12.000  34.240  29.810  1.00  0.00            
ATOM   1585  CB  LEU   150      10.930  35.300  29.600  1.00  0.00            
ATOM   1586  CG  LEU   150       9.670  34.490  29.920  1.00  0.00            
ATOM   1587  CD1 LEU   150       8.410  35.250  30.370  1.00  0.00            
ATOM   1588  CD2 LEU   150       9.230  33.740  28.650  1.00  0.00            
ATOM   1589  C   LEU   150      13.210  34.490  28.890  1.00  0.00            
ATOM   1590  O   LEU   150      13.160  33.860  27.850  1.00  0.00            
ATOM   1591  N   PHE   151      14.140  35.310  29.390  1.00  0.00            
ATOM   1592  H   PHE   151      14.040  35.770  30.250  1.00  0.00            
ATOM   1593  CA  PHE   151      15.400  35.620  28.700  1.00  0.00            
ATOM   1594  CB  PHE   151      16.050  36.780  29.450  1.00  0.00            
ATOM   1595  CG  PHE   151      17.530  37.130  29.300  1.00  0.00            
ATOM   1596  CD1 PHE   151      18.150  37.530  30.470  1.00  0.00            
ATOM   1597  HD1 PHE   151      17.550  37.700  31.360  1.00  0.00            
ATOM   1598  CD2 PHE   151      18.250  36.850  28.150  1.00  0.00            
ATOM   1599  HD2 PHE   151      17.780  36.390  27.260  1.00  0.00            
ATOM   1600  CE1 PHE   151      19.530  37.710  30.520  1.00  0.00            
ATOM   1601  HE1 PHE   151      20.040  37.970  31.470  1.00  0.00            
ATOM   1602  CE2 PHE   151      19.610  37.170  28.150  1.00  0.00            
ATOM   1603  HE2 PHE   151      20.180  37.120  27.240  1.00  0.00            
ATOM   1604  CZ  PHE   151      20.230  37.560  29.330  1.00  0.00            
ATOM   1605  HZ  PHE   151      21.310  37.730  29.340  1.00  0.00            
ATOM   1606  C   PHE   151      16.280  34.380  28.560  1.00  0.00            
ATOM   1607  O   PHE   151      16.570  33.970  27.440  1.00  0.00            
ATOM   1608  N   LEU   152      16.340  33.510  29.570  1.00  0.00            
ATOM   1609  H   LEU   152      15.850  33.670  30.440  1.00  0.00            
ATOM   1610  CA  LEU   152      17.090  32.260  29.540  1.00  0.00            
ATOM   1611  CB  LEU   152      17.320  31.840  31.020  1.00  0.00            
ATOM   1612  CG  LEU   152      18.370  32.620  31.800  1.00  0.00            
ATOM   1613  CD1 LEU   152      18.840  31.890  33.050  1.00  0.00            
ATOM   1614  CD2 LEU   152      19.650  33.090  31.110  1.00  0.00            
ATOM   1615  C   LEU   152      16.350  31.130  28.830  1.00  0.00            
ATOM   1616  O   LEU   152      16.910  30.280  28.130  1.00  0.00            
ATOM   1617  N   ALA   153      15.030  31.210  28.850  1.00  0.00            
ATOM   1618  H   ALA   153      14.530  31.790  29.480  1.00  0.00            
ATOM   1619  CA  ALA   153      14.150  30.460  27.920  1.00  0.00            
ATOM   1620  CB  ALA   153      12.730  30.450  28.490  1.00  0.00            
ATOM   1621  C   ALA   153      14.200  30.730  26.420  1.00  0.00            
ATOM   1622  O   ALA   153      14.550  29.910  25.570  1.00  0.00            
ATOM   1623  N   GLN   154      14.080  32.020  26.120  1.00  0.00            
ATOM   1624  H   GLN   154      13.860  32.740  26.790  1.00  0.00            
ATOM   1625  CA  GLN   154      14.220  32.450  24.710  1.00  0.00            
ATOM   1626  CB  GLN   154      13.980  33.960  24.680  1.00  0.00            
ATOM   1627  CG  GLN   154      12.550  34.460  24.970  1.00  0.00            
ATOM   1628  CD  GLN   154      12.480  35.960  25.170  1.00  0.00            
ATOM   1629  OE1 GLN   154      13.450  36.730  25.190  1.00  0.00            
ATOM   1630  NE2 GLN   154      11.320  36.500  25.540  1.00  0.00            
ATOM   1631 1HE2 GLN   154      10.530  35.920  25.670  1.00  0.00            
ATOM   1632 2HE2 GLN   154      11.250  37.490  25.680  1.00  0.00            
ATOM   1633  C   GLN   154      15.590  32.100  24.100  1.00  0.00            
ATOM   1634  O   GLN   154      15.660  31.630  22.970  1.00  0.00            
ATOM   1635  N   LEU   155      16.660  32.250  24.870  1.00  0.00            
ATOM   1636  H   LEU   155      16.680  32.790  25.700  1.00  0.00            
ATOM   1637  CA  LEU   155      17.920  31.570  24.500  1.00  0.00            
ATOM   1638  CB  LEU   155      18.880  31.940  25.660  1.00  0.00            
ATOM   1639  CG  LEU   155      19.600  33.250  25.360  1.00  0.00            
ATOM   1640  CD1 LEU   155      20.140  33.770  26.680  1.00  0.00            
ATOM   1641  CD2 LEU   155      20.810  33.020  24.440  1.00  0.00            
ATOM   1642  C   LEU   155      17.880  30.080  24.220  1.00  0.00            
ATOM   1643  O   LEU   155      18.460  29.720  23.200  1.00  0.00            
ATOM   1644  N   GLN   156      17.270  29.290  25.100  1.00  0.00            
ATOM   1645  H   GLN   156      16.870  29.640  25.950  1.00  0.00            
ATOM   1646  CA  GLN   156      17.130  27.840  24.900  1.00  0.00            
ATOM   1647  CB  GLN   156      16.480  27.220  26.130  1.00  0.00            
ATOM   1648  CG  GLN   156      16.730  25.720  26.310  1.00  0.00            
ATOM   1649  CD  GLN   156      15.950  25.080  27.450  1.00  0.00            
ATOM   1650  OE1 GLN   156      16.460  24.230  28.160  1.00  0.00            
ATOM   1651  NE2 GLN   156      14.640  25.300  27.580  1.00  0.00            
ATOM   1652 1HE2 GLN   156      14.180  25.900  26.920  1.00  0.00            
ATOM   1653 2HE2 GLN   156      14.130  24.880  28.320  1.00  0.00            
ATOM   1654  C   GLN   156      16.320  27.580  23.620  1.00  0.00            
ATOM   1655  O   GLN   156      16.830  26.850  22.790  1.00  0.00            
ATOM   1656  N   GLN   157      15.200  28.290  23.450  1.00  0.00            
ATOM   1657  H   GLN   157      14.980  29.010  24.110  1.00  0.00            
ATOM   1658  CA  GLN   157      14.160  28.240  22.420  1.00  0.00            
ATOM   1659  CB  GLN   157      12.770  28.800  22.780  1.00  0.00            
ATOM   1660  CG  GLN   157      12.020  27.720  23.550  1.00  0.00            
ATOM   1661  CD  GLN   157      12.540  27.480  24.970  1.00  0.00            
ATOM   1662  OE1 GLN   157      13.260  26.480  25.130  1.00  0.00            
ATOM   1663  NE2 GLN   157      12.080  28.370  25.800  1.00  0.00            
ATOM   1664 1HE2 GLN   157      11.470  29.090  25.470  1.00  0.00            
ATOM   1665 2HE2 GLN   157      12.330  28.350  26.760  1.00  0.00            
ATOM   1666  C   GLN   157      14.600  28.700  21.020  1.00  0.00            
ATOM   1667  O   GLN   157      14.410  27.920  20.100  1.00  0.00            
ATOM   1668  N   GLU   158      15.300  29.800  20.890  1.00  0.00            
ATOM   1669  H   GLU   158      15.300  30.540  21.560  1.00  0.00            
ATOM   1670  CA  GLU   158      16.140  30.020  19.700  1.00  0.00            
ATOM   1671  CB  GLU   158      16.750  31.440  19.690  1.00  0.00            
ATOM   1672  CG  GLU   158      15.890  32.490  18.970  1.00  0.00            
ATOM   1673  CD  GLU   158      16.390  33.910  19.200  1.00  0.00            
ATOM   1674  OE1 GLU   158      15.840  34.580  20.110  1.00  0.00            
ATOM   1675  OE2 GLU   158      17.250  34.290  18.340  1.00  0.00            
ATOM   1676  C   GLU   158      17.220  28.990  19.400  1.00  0.00            
ATOM   1677  O   GLU   158      17.770  28.960  18.290  1.00  0.00            
ATOM   1678  N   GLY   159      17.650  28.180  20.360  1.00  0.00            
ATOM   1679  H   GLY   159      17.290  28.210  21.310  1.00  0.00            
ATOM   1680  CA  GLY   159      18.670  27.170  20.110  1.00  0.00            
ATOM   1681  C   GLY   159      20.110  27.450  20.600  1.00  0.00            
ATOM   1682  O   GLY   159      21.010  27.020  19.870  1.00  0.00            
ATOM   1683  N   TYR   160      20.230  27.760  21.870  1.00  0.00            
ATOM   1684  H   TYR   160      19.440  27.880  22.500  1.00  0.00            
ATOM   1685  CA  TYR   160      21.550  27.980  22.460  1.00  0.00            
ATOM   1686  CB  TYR   160      21.880  29.470  22.580  1.00  0.00            
ATOM   1687  CG  TYR   160      22.160  30.180  21.270  1.00  0.00            
ATOM   1688  CD1 TYR   160      21.160  30.710  20.470  1.00  0.00            
ATOM   1689  HD1 TYR   160      20.170  30.860  20.880  1.00  0.00            
ATOM   1690  CD2 TYR   160      23.430  30.040  20.700  1.00  0.00            
ATOM   1691  HD2 TYR   160      24.230  29.570  21.280  1.00  0.00            
ATOM   1692  CE1 TYR   160      21.400  31.060  19.150  1.00  0.00            
ATOM   1693  HE1 TYR   160      20.560  31.330  18.510  1.00  0.00            
ATOM   1694  CE2 TYR   160      23.660  30.470  19.410  1.00  0.00            
ATOM   1695  HE2 TYR   160      24.670  30.350  18.990  1.00  0.00            
ATOM   1696  CZ  TYR   160      22.680  31.060  18.620  1.00  0.00            
ATOM   1697  OH  TYR   160      23.120  31.840  17.590  1.00  0.00            
ATOM   1698  HH  TYR   160      23.930  31.500  17.140  1.00  0.00            
ATOM   1699  C   TYR   160      21.840  27.280  23.790  1.00  0.00            
ATOM   1700  O   TYR   160      20.940  27.100  24.600  1.00  0.00            
ATOM   1701  N   SER   161      23.110  27.330  24.210  1.00  0.00            
ATOM   1702  H   SER   161      23.820  27.790  23.670  1.00  0.00            
ATOM   1703  CA  SER   161      23.640  26.760  25.460  1.00  0.00            
ATOM   1704  CB  SER   161      24.870  25.900  25.110  1.00  0.00            
ATOM   1705  OG  SER   161      24.480  24.720  24.420  1.00  0.00            
ATOM   1706  HG  SER   161      25.250  24.430  23.840  1.00  0.00            
ATOM   1707  C   SER   161      23.910  27.710  26.620  1.00  0.00            
ATOM   1708  O   SER   161      24.930  28.410  26.590  1.00  0.00            
ATOM   1709  N   ILE   162      23.050  27.730  27.620  1.00  0.00            
ATOM   1710  H   ILE   162      22.200  27.210  27.620  1.00  0.00            
ATOM   1711  CA  ILE   162      23.250  28.490  28.860  1.00  0.00            
ATOM   1712  CB  ILE   162      21.890  28.970  29.380  1.00  0.00            
ATOM   1713  CG1 ILE   162      20.830  29.670  28.540  1.00  0.00            
ATOM   1714  CG2 ILE   162      22.050  30.100  30.420  1.00  0.00            
ATOM   1715  CD  ILE   162      19.980  28.620  27.820  1.00  0.00            
ATOM   1716  C   ILE   162      23.960  27.680  29.960  1.00  0.00            
ATOM   1717  O   ILE   162      23.490  26.630  30.360  1.00  0.00            
ATOM   1718  N   PHE   163      25.020  28.330  30.430  1.00  0.00            
ATOM   1719  H   PHE   163      25.340  29.210  30.080  1.00  0.00            
ATOM   1720  CA  PHE   163      25.830  27.790  31.540  1.00  0.00            
ATOM   1721  CB  PHE   163      27.300  27.870  31.120  1.00  0.00            
ATOM   1722  CG  PHE   163      27.800  27.010  29.960  1.00  0.00            
ATOM   1723  CD1 PHE   163      27.650  27.370  28.630  1.00  0.00            
ATOM   1724  HD1 PHE   163      27.110  28.270  28.350  1.00  0.00            
ATOM   1725  CD2 PHE   163      28.390  25.790  30.270  1.00  0.00            
ATOM   1726  HD2 PHE   163      28.510  25.530  31.320  1.00  0.00            
ATOM   1727  CE1 PHE   163      28.210  26.540  27.650  1.00  0.00            
ATOM   1728  HE1 PHE   163      28.170  26.840  26.630  1.00  0.00            
ATOM   1729  CE2 PHE   163      28.830  24.890  29.310  1.00  0.00            
ATOM   1730  HE2 PHE   163      29.200  23.900  29.570  1.00  0.00            
ATOM   1731  CZ  PHE   163      28.790  25.320  28.000  1.00  0.00            
ATOM   1732  HZ  PHE   163      29.220  24.700  27.210  1.00  0.00            
ATOM   1733  C   PHE   163      25.670  28.590  32.820  1.00  0.00            
ATOM   1734  O   PHE   163      25.810  29.810  32.890  1.00  0.00            
ATOM   1735  N   VAL   164      25.460  27.780  33.860  1.00  0.00            
ATOM   1736  H   VAL   164      25.260  26.810  33.770  1.00  0.00            
ATOM   1737  CA  VAL   164      25.510  28.330  35.240  1.00  0.00            
ATOM   1738  CB  VAL   164      24.750  27.280  36.050  1.00  0.00            
ATOM   1739  CG1 VAL   164      24.540  27.580  37.550  1.00  0.00            
ATOM   1740  CG2 VAL   164      23.390  26.930  35.480  1.00  0.00            
ATOM   1741  C   VAL   164      26.980  28.280  35.680  1.00  0.00            
ATOM   1742  O   VAL   164      27.610  27.230  35.740  1.00  0.00            
ATOM   1743  N   VAL   165      27.400  29.240  36.500  1.00  0.00            
ATOM   1744  H   VAL   165      26.790  30.000  36.740  1.00  0.00            
ATOM   1745  CA  VAL   165      28.680  29.370  37.210  1.00  0.00            
ATOM   1746  CB  VAL   165      29.360  30.690  36.830  1.00  0.00            
ATOM   1747  CG1 VAL   165      30.770  30.690  37.410  1.00  0.00            
ATOM   1748  CG2 VAL   165      29.360  30.950  35.330  1.00  0.00            
ATOM   1749  C   VAL   165      28.590  29.330  38.740  1.00  0.00            
ATOM   1750  O   VAL   165      28.160  30.310  39.310  1.00  0.00            
ATOM   1751  N   LYS   166      28.690  28.060  39.120  1.00  0.00            
ATOM   1752  H   LYS   166      28.730  27.320  38.460  1.00  0.00            
ATOM   1753  CA  LYS   166      28.770  27.550  40.500  1.00  0.00            
ATOM   1754  CB  LYS   166      28.030  26.210  40.490  1.00  0.00            
ATOM   1755  CG  LYS   166      26.520  26.420  40.430  1.00  0.00            
ATOM   1756  CD  LYS   166      25.760  25.110  40.600  1.00  0.00            
ATOM   1757  CE  LYS   166      25.710  24.670  42.050  1.00  0.00            
ATOM   1758 1MNZ LYS   166      25.570  22.810  41.780  1.00  0.00            
ATOM   1759 2MNZ LYS   166      24.240  23.510  42.260  1.00  0.00            
ATOM   1760  NZ  LYS   166      25.020  23.370  42.040  1.00  0.00            
ATOM   1761  HZ1 LYS   166      25.660  22.660  41.740  1.00  0.00            
ATOM   1762  HZ2 LYS   166      24.670  23.150  42.950  1.00  0.00            
ATOM   1763  HZ3 LYS   166      24.250  23.420  41.390  1.00  0.00            
ATOM   1764  C   LYS   166      30.150  27.210  41.060  1.00  0.00            
ATOM   1765  O   LYS   166      31.020  26.740  40.340  1.00  0.00            
ATOM   1766  N   GLY   167      30.210  27.150  42.400  1.00  0.00            
ATOM   1767  H   GLY   167      29.470  27.490  42.960  1.00  0.00            
ATOM   1768  CA  GLY   167      31.350  26.630  43.170  1.00  0.00            
ATOM   1769  C   GLY   167      32.250  27.670  43.820  1.00  0.00            
ATOM   1770  O   GLY   167      31.730  28.650  44.360  1.00  0.00            
ATOM   1771  N   ASP   168      33.560  27.490  43.850  1.00  0.00            
ATOM   1772  H   ASP   168      34.020  26.680  43.490  1.00  0.00            
ATOM   1773  CA  ASP   168      34.470  28.500  44.430  1.00  0.00            
ATOM   1774  CB  ASP   168      35.710  27.810  45.010  1.00  0.00            
ATOM   1775  CG  ASP   168      35.340  27.010  46.260  1.00  0.00            
ATOM   1776  OD1 ASP   168      34.950  27.700  47.220  1.00  0.00            
ATOM   1777  OD2 ASP   168      35.290  25.760  46.260  1.00  0.00            
ATOM   1778  C   ASP   168      34.800  29.560  43.390  1.00  0.00            
ATOM   1779  O   ASP   168      35.800  29.530  42.670  1.00  0.00            
ATOM   1780  N   LEU   169      34.110  30.670  43.630  1.00  0.00            
ATOM   1781  H   LEU   169      33.480  30.760  44.390  1.00  0.00            
ATOM   1782  CA  LEU   169      34.260  31.880  42.810  1.00  0.00            
ATOM   1783  CB  LEU   169      32.910  32.080  42.110  1.00  0.00            
ATOM   1784  CG  LEU   169      32.770  33.140  41.020  1.00  0.00            
ATOM   1785  CD1 LEU   169      33.540  32.650  39.780  1.00  0.00            
ATOM   1786  CD2 LEU   169      31.280  33.240  40.680  1.00  0.00            
ATOM   1787  C   LEU   169      34.600  33.090  43.680  1.00  0.00            
ATOM   1788  O   LEU   169      33.740  33.770  44.230  1.00  0.00            
ATOM   1789  N   PRO   170      35.850  33.580  43.590  1.00  0.00            
ATOM   1790  CA  PRO   170      36.450  34.400  44.630  1.00  0.00            
ATOM   1791  CB  PRO   170      37.920  34.520  44.220  1.00  0.00            
ATOM   1792  CG  PRO   170      37.760  34.520  42.680  1.00  0.00            
ATOM   1793  CD  PRO   170      36.710  33.450  42.400  1.00  0.00            
ATOM   1794  C   PRO   170      35.620  35.610  45.070  1.00  0.00            
ATOM   1795  O   PRO   170      34.990  36.270  44.250  1.00  0.00            
ATOM   1796  N   ASP   171      35.950  36.140  46.240  1.00  0.00            
ATOM   1797  H   ASP   171      36.640  35.720  46.830  1.00  0.00            
ATOM   1798  CA  ASP   171      35.390  37.360  46.820  1.00  0.00            
ATOM   1799  CB  ASP   171      36.080  37.640  48.150  1.00  0.00            
ATOM   1800  CG  ASP   171      35.310  38.590  49.080  1.00  0.00            
ATOM   1801  OD1 ASP   171      34.600  38.090  49.980  1.00  0.00            
ATOM   1802  OD2 ASP   171      35.680  39.770  49.150  1.00  0.00            
ATOM   1803  C   ASP   171      35.530  38.580  45.910  1.00  0.00            
ATOM   1804  O   ASP   171      36.610  39.070  45.580  1.00  0.00            
ATOM   1805  N   CYS   172      34.380  39.180  45.630  1.00  0.00            
ATOM   1806  H   CYS   172      33.500  38.840  45.980  1.00  0.00            
ATOM   1807  CA  CYS   172      34.180  40.360  44.780  1.00  0.00            
ATOM   1808  CB  CYS   172      33.690  39.980  43.380  1.00  0.00            
ATOM   1809  SG  CYS   172      32.930  41.250  42.290  1.00  0.00            
ATOM   1810  HG  CYS   172      31.950  40.360  42.480  1.00  0.00            
ATOM   1811  C   CYS   172      33.570  41.600  45.440  1.00  0.00            
ATOM   1812  O   CYS   172      32.650  41.460  46.240  1.00  0.00            
ATOM   1813  N   GLU   173      34.040  42.730  44.930  1.00  0.00            
ATOM   1814  H   GLU   173      34.770  42.750  44.250  1.00  0.00            
ATOM   1815  CA  GLU   173      33.560  44.040  45.360  1.00  0.00            
ATOM   1816  CB  GLU   173      34.440  45.210  44.890  1.00  0.00            
ATOM   1817  CG  GLU   173      35.650  45.430  45.790  1.00  0.00            
ATOM   1818  CD  GLU   173      36.360  46.750  45.480  1.00  0.00            
ATOM   1819  OE1 GLU   173      36.770  47.080  44.360  1.00  0.00            
ATOM   1820  OE2 GLU   173      36.430  47.600  46.400  1.00  0.00            
ATOM   1821  C   GLU   173      32.100  44.400  45.070  1.00  0.00            
ATOM   1822  O   GLU   173      31.350  44.590  46.020  1.00  0.00            
ATOM   1823  N   ALA   174      31.630  44.030  43.870  1.00  0.00            
ATOM   1824  H   ALA   174      32.100  43.410  43.270  1.00  0.00            
ATOM   1825  CA  ALA   174      30.340  44.550  43.400  1.00  0.00            
ATOM   1826  CB  ALA   174      30.340  44.410  41.890  1.00  0.00            
ATOM   1827  C   ALA   174      29.220  43.690  43.960  1.00  0.00            
ATOM   1828  O   ALA   174      28.190  44.200  44.420  1.00  0.00            
ATOM   1829  N   ASP   175      29.410  42.370  43.960  1.00  0.00            
ATOM   1830  H   ASP   175      30.190  41.970  43.470  1.00  0.00            
ATOM   1831  CA  ASP   175      28.590  41.340  44.600  1.00  0.00            
ATOM   1832  CB  ASP   175      29.430  40.090  44.850  1.00  0.00            
ATOM   1833  CG  ASP   175      30.160  39.480  43.650  1.00  0.00            
ATOM   1834  OD1 ASP   175      30.390  38.250  43.820  1.00  0.00            
ATOM   1835  OD2 ASP   175      30.600  40.130  42.680  1.00  0.00            
ATOM   1836  C   ASP   175      28.160  41.790  46.000  1.00  0.00            
ATOM   1837  O   ASP   175      26.940  41.850  46.240  1.00  0.00            
ATOM   1838  N   GLN   176      29.150  42.020  46.860  1.00  0.00            
ATOM   1839  H   GLN   176      30.090  41.920  46.560  1.00  0.00            
ATOM   1840  CA  GLN   176      29.070  42.410  48.280  1.00  0.00            
ATOM   1841  CB  GLN   176      30.410  42.150  48.990  1.00  0.00            
ATOM   1842  CG  GLN   176      30.330  40.690  49.430  1.00  0.00            
ATOM   1843  CD  GLN   176      31.600  40.290  50.190  1.00  0.00            
ATOM   1844  OE1 GLN   176      32.060  40.920  51.170  1.00  0.00            
ATOM   1845  NE2 GLN   176      32.300  39.470  49.430  1.00  0.00            
ATOM   1846 1HE2 GLN   176      31.960  39.240  48.530  1.00  0.00            
ATOM   1847 2HE2 GLN   176      33.180  39.110  49.740  1.00  0.00            
ATOM   1848  C   GLN   176      28.470  43.810  48.430  1.00  0.00            
ATOM   1849  O   GLN   176      27.760  44.060  49.380  1.00  0.00            
ATOM   1850  N   LEU   177      29.020  44.800  47.730  1.00  0.00            
ATOM   1851  H   LEU   177      29.800  44.680  47.110  1.00  0.00            
ATOM   1852  CA  LEU   177      28.540  46.180  47.850  1.00  0.00            
ATOM   1853  CB  LEU   177      29.450  47.040  46.970  1.00  0.00            
ATOM   1854  CG  LEU   177      29.600  48.510  47.340  1.00  0.00            
ATOM   1855  CD1 LEU   177      30.740  49.140  46.570  1.00  0.00            
ATOM   1856  CD2 LEU   177      28.330  49.370  47.320  1.00  0.00            
ATOM   1857  C   LEU   177      27.120  46.400  47.340  1.00  0.00            
ATOM   1858  O   LEU   177      26.260  46.910  48.060  1.00  0.00            
ATOM   1859  N   LEU   178      26.840  46.070  46.090  1.00  0.00            
ATOM   1860  H   LEU   178      27.510  45.600  45.500  1.00  0.00            
ATOM   1861  CA  LEU   178      25.560  46.320  45.390  1.00  0.00            
ATOM   1862  CB  LEU   178      25.770  46.300  43.860  1.00  0.00            
ATOM   1863  CG  LEU   178      26.720  47.380  43.380  1.00  0.00            
ATOM   1864  CD1 LEU   178      27.150  47.210  41.930  1.00  0.00            
ATOM   1865  CD2 LEU   178      26.080  48.770  43.560  1.00  0.00            
ATOM   1866  C   LEU   178      24.310  45.560  45.800  1.00  0.00            
ATOM   1867  O   LEU   178      23.820  44.730  45.030  1.00  0.00            
ATOM   1868  N   GLN   179      23.660  45.920  46.920  1.00  0.00            
ATOM   1869  H   GLN   179      23.860  46.760  47.410  1.00  0.00            
ATOM   1870  CA  GLN   179      22.600  45.080  47.500  1.00  0.00            
ATOM   1871  CB  GLN   179      22.700  45.040  49.030  1.00  0.00            
ATOM   1872  CG  GLN   179      23.940  44.310  49.530  1.00  0.00            
ATOM   1873  CD  GLN   179      24.240  44.620  51.000  1.00  0.00            
ATOM   1874  OE1 GLN   179      23.360  44.790  51.850  1.00  0.00            
ATOM   1875  NE2 GLN   179      25.530  44.670  51.290  1.00  0.00            
ATOM   1876 1HE2 GLN   179      26.210  44.520  50.590  1.00  0.00            
ATOM   1877 2HE2 GLN   179      25.820  44.890  52.240  1.00  0.00            
ATOM   1878  C   GLN   179      21.190  45.400  47.040  1.00  0.00            
ATOM   1879  O   GLN   179      20.510  46.330  47.450  1.00  0.00            
ATOM   1880  N   MET   180      20.790  44.700  45.980  1.00  0.00            
ATOM   1881  H   MET   180      21.290  43.900  45.650  1.00  0.00            
ATOM   1882  CA  MET   180      19.600  45.000  45.160  1.00  0.00            
ATOM   1883  CB  MET   180      20.010  44.990  43.690  1.00  0.00            
ATOM   1884  CG  MET   180      21.230  45.890  43.500  1.00  0.00            
ATOM   1885  SD  MET   180      20.710  47.620  43.700  1.00  0.00            
ATOM   1886  CE  MET   180      22.130  48.310  42.890  1.00  0.00            
ATOM   1887  C   MET   180      18.370  44.180  45.560  1.00  0.00            
ATOM   1888  O   MET   180      18.210  43.110  44.970  1.00  0.00            
ATOM   1889  N   ILE   181      17.560  44.570  46.560  1.00  0.00            
ATOM   1890  H   ILE   181      17.650  45.470  46.960  1.00  0.00            
ATOM   1891  CA  ILE   181      16.490  43.760  47.160  1.00  0.00            
ATOM   1892  CB  ILE   181      16.840  43.180  48.530  1.00  0.00            
ATOM   1893  CG1 ILE   181      18.180  42.470  48.410  1.00  0.00            
ATOM   1894  CG2 ILE   181      15.780  42.190  49.000  1.00  0.00            
ATOM   1895  CD  ILE   181      19.280  42.590  49.480  1.00  0.00            
ATOM   1896  C   ILE   181      15.210  44.590  47.050  1.00  0.00            
ATOM   1897  O   ILE   181      14.870  45.330  48.000  1.00  0.00            
ATOM   1898  N   ARG   182      14.680  44.850  45.860  1.00  0.00            
ATOM   1899  H   ARG   182      15.060  44.520  45.000  1.00  0.00            
ATOM   1900  CA  ARG   182      13.460  45.680  45.740  1.00  0.00            
ATOM   1901  CB  ARG   182      13.680  46.710  44.630  1.00  0.00            
ATOM   1902  CG  ARG   182      14.800  47.720  44.770  1.00  0.00            
ATOM   1903  CD  ARG   182      16.140  47.140  44.300  1.00  0.00            
ATOM   1904  NE  ARG   182      17.180  48.140  44.530  1.00  0.00            
ATOM   1905  HE  ARG   182      17.470  48.220  45.470  1.00  0.00            
ATOM   1906  CZ  ARG   182      17.740  48.950  43.610  1.00  0.00            
ATOM   1907  NH1 ARG   182      17.340  48.830  42.350  1.00  0.00            
ATOM   1908 1HH1 ARG   182      16.650  48.140  42.120  1.00  0.00            
ATOM   1909 2HH1 ARG   182      17.750  49.410  41.630  1.00  0.00            
ATOM   1910  NH2 ARG   182      18.670  49.840  43.960  1.00  0.00            
ATOM   1911 1HH2 ARG   182      18.980  49.920  44.910  1.00  0.00            
ATOM   1912 2HH2 ARG   182      19.090  50.440  43.270  1.00  0.00            
ATOM   1913  C   ARG   182      12.250  44.770  45.580  1.00  0.00            
ATOM   1914  O1  ARG   182      12.070  44.150  44.510  1.00  0.00            
ATOM   1915  O2  ARG   182      11.520  44.690  46.600  1.00  0.00            
ATOM   1916  MN1 MET     1       7.650  53.550  49.870  1.00  0.00            
ATOM   1917  MN2 MET     1       6.810  52.480  50.660  1.00  0.00            
ATOM   1918  N   MET     1       7.040  53.040  50.130  1.00  0.00            
ATOM   1919  H1  MET     1       7.810  53.640  49.850  1.00  0.00            
ATOM   1920  H2  MET     1       6.780  53.260  51.060  1.00  0.00            
ATOM   1921  H3  MET     1       7.340  52.090  50.070  1.00  0.00            
ATOM   1922  CA  MET     1       5.910  53.270  49.220  1.00  0.00            
ATOM   1923  CB  MET     1       4.920  54.380  49.560  1.00  0.00            
ATOM   1924  CG  MET     1       4.270  54.320  50.950  1.00  0.00            
ATOM   1925  SD  MET     1       5.530  54.510  52.260  1.00  0.00            
ATOM   1926  CE  MET     1       4.450  55.130  53.530  1.00  0.00            
ATOM   1927  C   MET     1       6.420  53.190  47.770  1.00  0.00            
ATOM   1928  O   MET     1       6.760  54.210  47.170  1.00  0.00            
ATOM   1929  N   GLU     2       6.100  52.050  47.190  1.00  0.00            
ATOM   1930  H   GLU     2       5.530  51.340  47.600  1.00  0.00            
ATOM   1931  CA  GLU     2       6.610  51.780  45.830  1.00  0.00            
ATOM   1932  CB  GLU     2       7.580  50.590  45.790  1.00  0.00            
ATOM   1933  CG  GLU     2       9.030  50.930  46.160  1.00  0.00            
ATOM   1934  CD  GLU     2       9.490  52.200  45.450  1.00  0.00            
ATOM   1935  OE1 GLU     2       9.150  52.450  44.270  1.00  0.00            
ATOM   1936  OE2 GLU     2      10.300  52.930  46.070  1.00  0.00            
ATOM   1937  C   GLU     2       5.660  51.680  44.630  1.00  0.00            
ATOM   1938  O   GLU     2       4.440  51.510  44.720  1.00  0.00            
ATOM   1939  N   SER     3       6.250  52.040  43.500  1.00  0.00            
ATOM   1940  H   SER     3       7.170  52.400  43.460  1.00  0.00            
ATOM   1941  CA  SER     3       5.550  51.910  42.220  1.00  0.00            
ATOM   1942  CB  SER     3       5.690  53.160  41.340  1.00  0.00            
ATOM   1943  OG  SER     3       6.990  53.620  41.040  1.00  0.00            
ATOM   1944  HG  SER     3       7.000  54.620  41.140  1.00  0.00            
ATOM   1945  C   SER     3       5.970  50.660  41.440  1.00  0.00            
ATOM   1946  O   SER     3       5.110  50.110  40.760  1.00  0.00            
ATOM   1947  N   ILE     4       7.270  50.410  41.330  1.00  0.00            
ATOM   1948  H   ILE     4       8.000  50.980  41.710  1.00  0.00            
ATOM   1949  CA  ILE     4       7.730  49.220  40.600  1.00  0.00            
ATOM   1950  CB  ILE     4       9.060  49.290  39.840  1.00  0.00            
ATOM   1951  CG1 ILE     4       9.010  50.470  38.860  1.00  0.00            
ATOM   1952  CG2 ILE     4       9.250  48.030  38.960  1.00  0.00            
ATOM   1953  CD  ILE     4      10.430  51.020  38.620  1.00  0.00            
ATOM   1954  C   ILE     4       7.680  48.040  41.580  1.00  0.00            
ATOM   1955  O   ILE     4       8.610  47.750  42.330  1.00  0.00            
ATOM   1956  N   PHE     5       6.590  47.260  41.490  1.00  0.00            
ATOM   1957  H   PHE     5       5.770  47.510  41.000  1.00  0.00            
ATOM   1958  CA  PHE     5       6.550  45.970  42.190  1.00  0.00            
ATOM   1959  CB  PHE     5       5.080  45.620  42.380  1.00  0.00            
ATOM   1960  CG  PHE     5       4.910  44.270  43.100  1.00  0.00            
ATOM   1961  CD1 PHE     5       4.930  43.050  42.450  1.00  0.00            
ATOM   1962  HD1 PHE     5       4.770  43.030  41.380  1.00  0.00            
ATOM   1963  CD2 PHE     5       5.060  44.260  44.470  1.00  0.00            
ATOM   1964  HD2 PHE     5       5.100  45.210  45.030  1.00  0.00            
ATOM   1965  CE1 PHE     5       5.150  41.840  43.100  1.00  0.00            
ATOM   1966  HE1 PHE     5       5.230  40.910  42.540  1.00  0.00            
ATOM   1967  CE2 PHE     5       5.180  43.060  45.170  1.00  0.00            
ATOM   1968  HE2 PHE     5       5.240  43.070  46.250  1.00  0.00            
ATOM   1969  CZ  PHE     5       5.240  41.860  44.490  1.00  0.00            
ATOM   1970  HZ  PHE     5       5.370  40.920  45.030  1.00  0.00            
ATOM   1971  C   PHE     5       7.350  44.880  41.500  1.00  0.00            
ATOM   1972  O   PHE     5       7.090  44.590  40.320  1.00  0.00            
ATOM   1973  N   HIS     6       8.150  44.110  42.240  1.00  0.00            
ATOM   1974  H   HIS     6       8.250  44.270  43.210  1.00  0.00            
ATOM   1975  CA  HIS     6       8.940  42.970  41.760  1.00  0.00            
ATOM   1976  CB  HIS     6      10.440  43.260  41.900  1.00  0.00            
ATOM   1977  CG  HIS     6      10.960  44.460  41.110  1.00  0.00            
ATOM   1978  ND1 HIS     6      11.530  44.390  39.890  1.00  0.00            
ATOM   1979  CD2 HIS     6      11.130  45.690  41.590  1.00  0.00            
ATOM   1980  HD2 HIS     6      10.750  46.040  42.550  1.00  0.00            
ATOM   1981  CE1 HIS     6      12.120  45.560  39.730  1.00  0.00            
ATOM   1982  HE1 HIS     6      12.740  45.810  38.860  1.00  0.00            
ATOM   1983  NE2 HIS     6      11.850  46.390  40.720  1.00  0.00            
ATOM   1984  HE2 HIS     6      12.120  47.350  40.820  1.00  0.00            
ATOM   1985  C   HIS     6       8.620  41.650  42.450  1.00  0.00            
ATOM   1986  O   HIS     6       8.570  41.610  43.670  1.00  0.00            
ATOM   1987  N   GLU     7       8.640  40.540  41.710  1.00  0.00            
ATOM   1988  H   GLU     7       8.780  40.560  40.720  1.00  0.00            
ATOM   1989  CA  GLU     7       8.490  39.180  42.270  1.00  0.00            
ATOM   1990  CB  GLU     7       7.180  38.560  41.780  1.00  0.00            
ATOM   1991  CG  GLU     7       6.600  37.390  42.550  1.00  0.00            
ATOM   1992  CD  GLU     7       6.370  37.550  44.060  1.00  0.00            
ATOM   1993  OE1 GLU     7       5.450  38.310  44.440  1.00  0.00            
ATOM   1994  OE2 GLU     7       7.170  37.090  44.880  1.00  0.00            
ATOM   1995  C   GLU     7       9.630  38.210  41.940  1.00  0.00            
ATOM   1996  O   GLU     7      10.200  38.120  40.860  1.00  0.00            
ATOM   1997  N   LYS     8       9.810  37.300  42.910  1.00  0.00            
ATOM   1998  H   LYS     8       9.220  37.280  43.700  1.00  0.00            
ATOM   1999  CA  LYS     8      10.850  36.280  42.900  1.00  0.00            
ATOM   2000  CB  LYS     8      11.810  36.320  44.080  1.00  0.00            
ATOM   2001  CG  LYS     8      11.150  35.990  45.400  1.00  0.00            
ATOM   2002  CD  LYS     8      12.140  35.960  46.580  1.00  0.00            
ATOM   2003  CE  LYS     8      11.270  35.790  47.830  1.00  0.00            
ATOM   2004 1MNZ LYS     8      11.580  35.780  49.680  1.00  0.00            
ATOM   2005 2MNZ LYS     8      12.710  36.470  48.810  1.00  0.00            
ATOM   2006  NZ  LYS     8      12.030  36.070  49.040  1.00  0.00            
ATOM   2007  HZ1 LYS     8      11.520  35.730  49.840  1.00  0.00            
ATOM   2008  HZ2 LYS     8      12.920  35.640  49.000  1.00  0.00            
ATOM   2009  HZ3 LYS     8      12.140  37.060  49.140  1.00  0.00            
ATOM   2010  C   LYS     8      10.360  34.850  42.630  1.00  0.00            
ATOM   2011  O   LYS     8       9.250  34.380  42.870  1.00  0.00            
ATOM   2012  N   GLN     9      11.340  34.110  42.120  1.00  0.00            
ATOM   2013  H   GLN     9      12.260  34.450  41.950  1.00  0.00            
ATOM   2014  CA  GLN     9      11.100  32.700  41.750  1.00  0.00            
ATOM   2015  CB  GLN     9      11.340  32.360  40.280  1.00  0.00            
ATOM   2016  CG  GLN     9      10.490  31.120  40.040  1.00  0.00            
ATOM   2017  CD  GLN     9      10.720  30.450  38.680  1.00  0.00            
ATOM   2018  OE1 GLN     9      11.640  29.650  38.530  1.00  0.00            
ATOM   2019  NE2 GLN     9       9.860  30.690  37.690  1.00  0.00            
ATOM   2020 1HE2 GLN     9       9.060  31.280  37.850  1.00  0.00            
ATOM   2021 2HE2 GLN     9       9.990  30.260  36.800  1.00  0.00            
ATOM   2022  C   GLN     9      11.900  31.830  42.740  1.00  0.00            
ATOM   2023  O   GLN     9      13.120  32.030  42.780  1.00  0.00            
ATOM   2024  N   GLU    10      11.160  31.460  43.760  1.00  0.00            
ATOM   2025  H   GLU    10      10.260  31.860  43.970  1.00  0.00            
ATOM   2026  CA  GLU    10      11.620  30.400  44.650  1.00  0.00            
ATOM   2027  CB  GLU    10      11.110  30.650  46.080  1.00  0.00            
ATOM   2028  CG  GLU    10      11.810  31.820  46.780  1.00  0.00            
ATOM   2029  CD  GLU    10      11.670  31.700  48.300  1.00  0.00            
ATOM   2030  OE1 GLU    10      10.480  31.900  48.660  1.00  0.00            
ATOM   2031  OE2 GLU    10      12.590  31.280  49.020  1.00  0.00            
ATOM   2032  C   GLU    10      11.140  29.060  44.090  1.00  0.00            
ATOM   2033  O   GLU    10      11.940  28.330  43.500  1.00  0.00            
ATOM   2034  N   GLY    11       9.830  28.880  44.150  1.00  0.00            
ATOM   2035  H   GLY    11       9.230  29.610  44.490  1.00  0.00            
ATOM   2036  CA  GLY    11       9.010  27.720  43.770  1.00  0.00            
ATOM   2037  C   GLY    11       8.020  28.080  42.650  1.00  0.00            
ATOM   2038  O   GLY    11       8.230  27.770  41.490  1.00  0.00            
ATOM   2039  N   SER    12       6.860  28.530  43.120  1.00  0.00            
ATOM   2040  H   SER    12       6.710  28.860  44.040  1.00  0.00            
ATOM   2041  CA  SER    12       5.730  28.560  42.180  1.00  0.00            
ATOM   2042  CB  SER    12       4.790  27.440  42.620  1.00  0.00            
ATOM   2043  OG  SER    12       3.700  27.390  41.710  1.00  0.00            
ATOM   2044  HG  SER    12       4.060  27.400  40.780  1.00  0.00            
ATOM   2045  C   SER    12       5.010  29.910  42.150  1.00  0.00            
ATOM   2046  O   SER    12       4.950  30.680  43.100  1.00  0.00            
ATOM   2047  N   LEU    13       4.600  30.320  40.960  1.00  0.00            
ATOM   2048  H   LEU    13       4.690  29.750  40.140  1.00  0.00            
ATOM   2049  CA  LEU    13       3.990  31.630  40.700  1.00  0.00            
ATOM   2050  CB  LEU    13       4.860  32.450  39.770  1.00  0.00            
ATOM   2051  CG  LEU    13       6.160  32.800  40.510  1.00  0.00            
ATOM   2052  CD1 LEU    13       7.360  33.160  39.640  1.00  0.00            
ATOM   2053  CD2 LEU    13       5.820  33.770  41.640  1.00  0.00            
ATOM   2054  C   LEU    13       2.620  31.390  40.080  1.00  0.00            
ATOM   2055  O   LEU    13       2.380  31.290  38.870  1.00  0.00            
ATOM   2056  N   CYS    14       1.670  31.170  40.980  1.00  0.00            
ATOM   2057  H   CYS    14       1.880  31.190  41.960  1.00  0.00            
ATOM   2058  CA  CYS    14       0.240  30.900  40.740  1.00  0.00            
ATOM   2059  CB  CYS    14      -0.260  29.770  41.650  1.00  0.00            
ATOM   2060  SG  CYS    14      -2.050  29.470  41.520  1.00  0.00            
ATOM   2061  HG  CYS    14      -1.510  28.460  40.850  1.00  0.00            
ATOM   2062  C   CYS    14      -0.480  32.190  41.090  1.00  0.00            
ATOM   2063  O   CYS    14      -0.610  32.490  42.290  1.00  0.00            
ATOM   2064  N   ALA    15      -0.650  32.960  40.040  1.00  0.00            
ATOM   2065  H   ALA    15      -0.250  32.710  39.160  1.00  0.00            
ATOM   2066  CA  ALA    15      -1.410  34.220  39.930  1.00  0.00            
ATOM   2067  CB  ALA    15      -2.870  33.950  40.360  1.00  0.00            
ATOM   2068  C   ALA    15      -0.860  35.360  40.770  1.00  0.00            
ATOM   2069  O   ALA    15      -1.070  36.510  40.380  1.00  0.00            
ATOM   2070  N   GLN    16      -0.150  35.120  41.870  1.00  0.00            
ATOM   2071  H   GLN    16       0.000  34.160  42.140  1.00  0.00            
ATOM   2072  CA  GLN    16       0.490  36.030  42.820  1.00  0.00            
ATOM   2073  CB  GLN    16       1.590  35.170  43.460  1.00  0.00            
ATOM   2074  CG  GLN    16       0.890  34.260  44.470  1.00  0.00            
ATOM   2075  CD  GLN    16       1.900  33.130  44.730  1.00  0.00            
ATOM   2076  OE1 GLN    16       1.980  32.130  44.000  1.00  0.00            
ATOM   2077  NE2 GLN    16       2.870  33.280  45.610  1.00  0.00            
ATOM   2078 1HE2 GLN    16       2.950  34.150  46.110  1.00  0.00            
ATOM   2079 2HE2 GLN    16       3.520  32.550  45.770  1.00  0.00            
ATOM   2080  C   GLN    16       1.070  37.320  42.240  1.00  0.00            
ATOM   2081  O   GLN    16       0.440  38.340  42.410  1.00  0.00            
ATOM   2082  N   HIS    17       2.130  37.120  41.460  1.00  0.00            
ATOM   2083  H   HIS    17       2.540  36.210  41.330  1.00  0.00            
ATOM   2084  CA  HIS    17       2.820  38.150  40.660  1.00  0.00            
ATOM   2085  CB  HIS    17       3.910  37.410  39.900  1.00  0.00            
ATOM   2086  CG  HIS    17       3.510  36.240  39.010  1.00  0.00            
ATOM   2087  ND1 HIS    17       2.340  35.590  39.030  1.00  0.00            
ATOM   2088  CD2 HIS    17       4.190  35.870  37.920  1.00  0.00            
ATOM   2089  HD2 HIS    17       5.120  36.300  37.560  1.00  0.00            
ATOM   2090  CE1 HIS    17       2.350  34.770  37.990  1.00  0.00            
ATOM   2091  HE1 HIS    17       1.540  34.100  37.710  1.00  0.00            
ATOM   2092  NE2 HIS    17       3.520  34.880  37.350  1.00  0.00            
ATOM   2093  HE2 HIS    17       3.820  34.310  36.580  1.00  0.00            
ATOM   2094  C   HIS    17       1.880  38.980  39.780  1.00  0.00            
ATOM   2095  O   HIS    17       2.080  40.190  39.670  1.00  0.00            
ATOM   2096  N   CYS    18       0.980  38.300  39.060  1.00  0.00            
ATOM   2097  H   CYS    18       1.000  37.310  38.960  1.00  0.00            
ATOM   2098  CA  CYS    18      -0.090  39.000  38.340  1.00  0.00            
ATOM   2099  CB  CYS    18      -1.130  38.100  37.680  1.00  0.00            
ATOM   2100  SG  CYS    18      -0.420  37.040  36.360  1.00  0.00            
ATOM   2101  HG  CYS    18      -0.000  38.270  36.040  1.00  0.00            
ATOM   2102  C   CYS    18      -0.870  39.930  39.300  1.00  0.00            
ATOM   2103  O   CYS    18      -0.840  41.140  39.100  1.00  0.00            
ATOM   2104  N   LEU    19      -1.490  39.420  40.370  1.00  0.00            
ATOM   2105  H   LEU    19      -1.510  38.440  40.560  1.00  0.00            
ATOM   2106  CA  LEU    19      -2.170  40.240  41.390  1.00  0.00            
ATOM   2107  CB  LEU    19      -2.950  39.430  42.430  1.00  0.00            
ATOM   2108  CG  LEU    19      -4.280  39.170  41.720  1.00  0.00            
ATOM   2109  CD1 LEU    19      -4.970  37.970  42.380  1.00  0.00            
ATOM   2110  CD2 LEU    19      -5.320  40.280  41.840  1.00  0.00            
ATOM   2111  C   LEU    19      -1.330  41.310  42.080  1.00  0.00            
ATOM   2112  O   LEU    19      -1.860  42.390  42.310  1.00  0.00            
ATOM   2113  N   ASN    20      -0.130  41.000  42.570  1.00  0.00            
ATOM   2114  H   ASN    20       0.260  40.080  42.550  1.00  0.00            
ATOM   2115  CA  ASN    20       0.690  42.050  43.180  1.00  0.00            
ATOM   2116  CB  ASN    20       1.930  41.450  43.830  1.00  0.00            
ATOM   2117  CG  ASN    20       1.600  40.490  44.980  1.00  0.00            
ATOM   2118  OD1 ASN    20       0.730  40.830  45.790  1.00  0.00            
ATOM   2119  ND2 ASN    20       2.460  39.500  45.180  1.00  0.00            
ATOM   2120 1HD2 ASN    20       3.260  39.410  44.590  1.00  0.00            
ATOM   2121 2HD2 ASN    20       2.290  38.840  45.910  1.00  0.00            
ATOM   2122  C   ASN    20       1.090  43.290  42.390  1.00  0.00            
ATOM   2123  O   ASN    20       1.020  44.400  42.910  1.00  0.00            
ATOM   2124  N   ASN    21       1.090  43.140  41.070  1.00  0.00            
ATOM   2125  H   ASN    21       0.950  42.230  40.670  1.00  0.00            
ATOM   2126  CA  ASN    21       1.240  44.110  39.970  1.00  0.00            
ATOM   2127  CB  ASN    21       1.640  43.400  38.670  1.00  0.00            
ATOM   2128  CG  ASN    21       3.140  43.410  38.400  1.00  0.00            
ATOM   2129  OD1 ASN    21       3.740  44.260  37.750  1.00  0.00            
ATOM   2130  ND2 ASN    21       3.710  42.250  38.730  1.00  0.00            
ATOM   2131 1HD2 ASN    21       3.150  41.500  39.100  1.00  0.00            
ATOM   2132 2HD2 ASN    21       4.680  42.130  38.580  1.00  0.00            
ATOM   2133  C   ASN    21       0.140  45.150  39.770  1.00  0.00            
ATOM   2134  O   ASN    21       0.370  46.280  39.350  1.00  0.00            
ATOM   2135  N   LEU    22      -1.090  44.740  40.150  1.00  0.00            
ATOM   2136  H   LEU    22      -1.310  43.790  40.360  1.00  0.00            
ATOM   2137  CA  LEU    22      -2.160  45.730  40.250  1.00  0.00            
ATOM   2138  CB  LEU    22      -3.430  45.120  39.670  1.00  0.00            
ATOM   2139  CG  LEU    22      -4.490  46.010  39.010  1.00  0.00            
ATOM   2140  CD1 LEU    22      -3.920  46.790  37.840  1.00  0.00            
ATOM   2141  CD2 LEU    22      -5.560  45.150  38.350  1.00  0.00            
ATOM   2142  C   LEU    22      -2.470  46.240  41.670  1.00  0.00            
ATOM   2143  O   LEU    22      -2.710  47.440  41.860  1.00  0.00            
ATOM   2144  N   LEU    23      -2.600  45.380  42.660  1.00  0.00            
ATOM   2145  H   LEU    23      -2.480  44.380  42.570  1.00  0.00            
ATOM   2146  CA  LEU    23      -2.930  45.880  44.010  1.00  0.00            
ATOM   2147  CB  LEU    23      -4.420  45.640  44.380  1.00  0.00            
ATOM   2148  CG  LEU    23      -5.360  46.280  43.350  1.00  0.00            
ATOM   2149  CD1 LEU    23      -6.650  45.450  43.480  1.00  0.00            
ATOM   2150  CD2 LEU    23      -5.660  47.750  43.610  1.00  0.00            
ATOM   2151  C   LEU    23      -2.060  45.320  45.150  1.00  0.00            
ATOM   2152  O   LEU    23      -2.240  44.210  45.650  1.00  0.00            
ATOM   2153  N   GLN    24      -1.000  46.100  45.340  1.00  0.00            
ATOM   2154  H   GLN    24      -0.840  46.910  44.780  1.00  0.00            
ATOM   2155  CA  GLN    24       0.030  45.910  46.380  1.00  0.00            
ATOM   2156  CB  GLN    24       1.050  47.040  46.390  1.00  0.00            
ATOM   2157  CG  GLN    24       2.020  47.010  45.200  1.00  0.00            
ATOM   2158  CD  GLN    24       2.470  48.390  44.730  1.00  0.00            
ATOM   2159  OE1 GLN    24       1.770  49.080  43.990  1.00  0.00            
ATOM   2160  NE2 GLN    24       3.600  48.890  45.230  1.00  0.00            
ATOM   2161 1HE2 GLN    24       4.140  48.360  45.880  1.00  0.00            
ATOM   2162 2HE2 GLN    24       3.920  49.790  44.950  1.00  0.00            
ATOM   2163  C   GLN    24      -0.450  45.750  47.820  1.00  0.00            
ATOM   2164  O   GLN    24      -1.000  46.700  48.370  1.00  0.00            
ATOM   2165  N   GLY    25       0.240  44.790  48.430  1.00  0.00            
ATOM   2166  H   GLY    25       0.900  44.240  47.930  1.00  0.00            
ATOM   2167  CA  GLY    25       0.170  44.400  49.850  1.00  0.00            
ATOM   2168  C   GLY    25       0.180  42.910  50.130  1.00  0.00            
ATOM   2169  O   GLY    25       1.220  42.290  49.850  1.00  0.00            
ATOM   2170  N   GLU    26      -0.660  42.540  51.090  1.00  0.00            
ATOM   2171  H   GLU    26      -1.080  43.210  51.690  1.00  0.00            
ATOM   2172  CA  GLU    26      -1.080  41.150  51.360  1.00  0.00            
ATOM   2173  CB  GLU    26      -0.530  40.990  52.790  1.00  0.00            
ATOM   2174  CG  GLU    26      -0.800  39.650  53.490  1.00  0.00            
ATOM   2175  CD  GLU    26       0.090  39.290  54.670  1.00  0.00            
ATOM   2176  OE1 GLU    26       0.180  40.050  55.660  1.00  0.00            
ATOM   2177  OE2 GLU    26       0.480  38.110  54.650  1.00  0.00            
ATOM   2178  C   GLU    26      -2.610  41.010  51.220  1.00  0.00            
ATOM   2179  O   GLU    26      -3.280  41.250  52.230  1.00  0.00            
ATOM   2180  N   TYR    27      -3.100  40.700  50.040  1.00  0.00            
ATOM   2181  H   TYR    27      -2.530  40.470  49.260  1.00  0.00            
ATOM   2182  CA  TYR    27      -4.550  40.670  49.790  1.00  0.00            
ATOM   2183  CB  TYR    27      -5.110  41.650  48.760  1.00  0.00            
ATOM   2184  CG  TYR    27      -4.850  43.080  49.220  1.00  0.00            
ATOM   2185  CD1 TYR    27      -5.610  43.570  50.260  1.00  0.00            
ATOM   2186  HD1 TYR    27      -6.180  42.890  50.890  1.00  0.00            
ATOM   2187  CD2 TYR    27      -4.140  43.940  48.390  1.00  0.00            
ATOM   2188  HD2 TYR    27      -3.600  43.580  47.520  1.00  0.00            
ATOM   2189  CE1 TYR    27      -5.640  44.920  50.540  1.00  0.00            
ATOM   2190  HE1 TYR    27      -6.260  45.320  51.360  1.00  0.00            
ATOM   2191  CE2 TYR    27      -4.110  45.300  48.720  1.00  0.00            
ATOM   2192  HE2 TYR    27      -3.490  45.990  48.140  1.00  0.00            
ATOM   2193  CZ  TYR    27      -4.870  45.800  49.770  1.00  0.00            
ATOM   2194  OH  TYR    27      -4.840  47.070  50.220  1.00  0.00            
ATOM   2195  HH  TYR    27      -4.880  47.760  49.480  1.00  0.00            
ATOM   2196  C   TYR    27      -5.100  39.320  49.320  1.00  0.00            
ATOM   2197  O   TYR    27      -6.130  38.850  49.780  1.00  0.00            
ATOM   2198  N   PHE    28      -4.330  38.720  48.420  1.00  0.00            
ATOM   2199  H   PHE    28      -3.500  39.160  48.060  1.00  0.00            
ATOM   2200  CA  PHE    28      -4.530  37.390  47.810  1.00  0.00            
ATOM   2201  CB  PHE    28      -4.710  37.470  46.290  1.00  0.00            
ATOM   2202  CG  PHE    28      -6.150  37.830  45.890  1.00  0.00            
ATOM   2203  CD1 PHE    28      -6.490  39.170  45.790  1.00  0.00            
ATOM   2204  HD1 PHE    28      -5.790  39.940  46.080  1.00  0.00            
ATOM   2205  CD2 PHE    28      -7.080  36.830  45.620  1.00  0.00            
ATOM   2206  HD2 PHE    28      -6.830  35.790  45.800  1.00  0.00            
ATOM   2207  CE1 PHE    28      -7.740  39.510  45.270  1.00  0.00            
ATOM   2208  HE1 PHE    28      -8.010  40.550  45.150  1.00  0.00            
ATOM   2209  CE2 PHE    28      -8.320  37.160  45.080  1.00  0.00            
ATOM   2210  HE2 PHE    28      -9.040  36.380  44.800  1.00  0.00            
ATOM   2211  CZ  PHE    28      -8.630  38.500  44.920  1.00  0.00            
ATOM   2212  HZ  PHE    28      -9.600  38.780  44.530  1.00  0.00            
ATOM   2213  C   PHE    28      -3.450  36.380  48.170  1.00  0.00            
ATOM   2214  O   PHE    28      -2.270  36.560  47.890  1.00  0.00            
ATOM   2215  N   SER    29      -4.110  35.280  48.560  1.00  0.00            
ATOM   2216  H   SER    29      -5.100  35.200  48.600  1.00  0.00            
ATOM   2217  CA  SER    29      -3.300  34.130  49.010  1.00  0.00            
ATOM   2218  CB  SER    29      -3.590  33.810  50.480  1.00  0.00            
ATOM   2219  OG  SER    29      -2.530  33.120  51.150  1.00  0.00            
ATOM   2220  HG  SER    29      -2.220  33.680  51.900  1.00  0.00            
ATOM   2221  C   SER    29      -3.220  32.870  48.150  1.00  0.00            
ATOM   2222  O   SER    29      -4.280  32.470  47.650  1.00  0.00            
ATOM   2223  N   PRO    30      -2.060  32.240  47.930  1.00  0.00            
ATOM   2224  CA  PRO    30      -1.830  31.040  47.130  1.00  0.00            
ATOM   2225  CB  PRO    30      -0.470  30.540  47.640  1.00  0.00            
ATOM   2226  CG  PRO    30       0.310  31.860  47.610  1.00  0.00            
ATOM   2227  CD  PRO    30      -0.730  32.800  48.220  1.00  0.00            
ATOM   2228  C   PRO    30      -2.910  29.950  47.060  1.00  0.00            
ATOM   2229  O   PRO    30      -3.350  29.800  45.920  1.00  0.00            
ATOM   2230  N   VAL    31      -3.460  29.450  48.160  1.00  0.00            
ATOM   2231  H   VAL    31      -3.140  29.700  49.060  1.00  0.00            
ATOM   2232  CA  VAL    31      -4.580  28.500  48.180  1.00  0.00            
ATOM   2233  CB  VAL    31      -4.880  27.940  49.570  1.00  0.00            
ATOM   2234  CG1 VAL    31      -5.630  28.910  50.480  1.00  0.00            
ATOM   2235  CG2 VAL    31      -5.700  26.640  49.670  1.00  0.00            
ATOM   2236  C   VAL    31      -5.880  28.980  47.540  1.00  0.00            
ATOM   2237  O   VAL    31      -6.540  28.110  46.980  1.00  0.00            
ATOM   2238  N   GLU    32      -6.180  30.280  47.470  1.00  0.00            
ATOM   2239  H   GLU    32      -5.610  31.010  47.870  1.00  0.00            
ATOM   2240  CA  GLU    32      -7.400  30.710  46.790  1.00  0.00            
ATOM   2241  CB  GLU    32      -7.670  32.210  47.040  1.00  0.00            
ATOM   2242  CG  GLU    32      -7.550  32.540  48.540  1.00  0.00            
ATOM   2243  CD  GLU    32      -7.460  33.970  49.070  1.00  0.00            
ATOM   2244  OE1 GLU    32      -6.900  34.910  48.480  1.00  0.00            
ATOM   2245  OE2 GLU    32      -8.250  34.200  50.020  1.00  0.00            
ATOM   2246  C   GLU    32      -7.230  30.680  45.280  1.00  0.00            
ATOM   2247  O   GLU    32      -8.100  30.270  44.500  1.00  0.00            
ATOM   2248  N   LEU    33      -6.060  31.140  44.840  1.00  0.00            
ATOM   2249  H   LEU    33      -5.330  31.450  45.440  1.00  0.00            
ATOM   2250  CA  LEU    33      -5.810  31.220  43.400  1.00  0.00            
ATOM   2251  CB  LEU    33      -4.550  32.080  43.320  1.00  0.00            
ATOM   2252  CG  LEU    33      -4.760  33.430  43.990  1.00  0.00            
ATOM   2253  CD1 LEU    33      -3.430  34.040  44.440  1.00  0.00            
ATOM   2254  CD2 LEU    33      -5.530  34.430  43.120  1.00  0.00            
ATOM   2255  C   LEU    33      -5.780  29.830  42.760  1.00  0.00            
ATOM   2256  O   LEU    33      -6.570  29.620  41.860  1.00  0.00            
ATOM   2257  N   SER    34      -5.010  28.970  43.410  1.00  0.00            
ATOM   2258  H   SER    34      -4.500  29.220  44.220  1.00  0.00            
ATOM   2259  CA  SER    34      -4.820  27.560  43.010  1.00  0.00            
ATOM   2260  CB  SER    34      -3.760  26.930  43.900  1.00  0.00            
ATOM   2261  OG  SER    34      -4.100  26.870  45.280  1.00  0.00            
ATOM   2262  HG  SER    34      -3.280  27.050  45.820  1.00  0.00            
ATOM   2263  C   SER    34      -6.060  26.660  42.970  1.00  0.00            
ATOM   2264  O   SER    34      -6.340  26.000  41.970  1.00  0.00            
ATOM   2265  N   SER    35      -6.950  26.880  43.930  1.00  0.00            
ATOM   2266  H   SER    35      -6.770  27.470  44.720  1.00  0.00            
ATOM   2267  CA  SER    35      -8.270  26.230  43.890  1.00  0.00            
ATOM   2268  CB  SER    35      -8.930  26.040  45.250  1.00  0.00            
ATOM   2269  OG  SER    35      -8.990  27.360  45.770  1.00  0.00            
ATOM   2270  HG  SER    35      -8.210  27.480  46.400  1.00  0.00            
ATOM   2271  C   SER    35      -9.210  26.810  42.840  1.00  0.00            
ATOM   2272  O   SER    35      -9.850  26.010  42.160  1.00  0.00            
ATOM   2273  N   ILE    36      -9.200  28.110  42.600  1.00  0.00            
ATOM   2274  H   ILE    36      -8.710  28.770  43.190  1.00  0.00            
ATOM   2275  CA  ILE    36      -9.890  28.720  41.460  1.00  0.00            
ATOM   2276  CB  ILE    36     -10.050  30.230  41.620  1.00  0.00            
ATOM   2277  CG1 ILE    36     -10.790  30.440  42.950  1.00  0.00            
ATOM   2278  CG2 ILE    36     -10.900  30.790  40.480  1.00  0.00            
ATOM   2279  CD  ILE    36     -10.880  31.870  43.480  1.00  0.00            
ATOM   2280  C   ILE    36      -9.280  28.310  40.120  1.00  0.00            
ATOM   2281  O   ILE    36     -10.070  27.690  39.400  1.00  0.00            
ATOM   2282  N   ALA    37      -7.970  28.150  40.040  1.00  0.00            
ATOM   2283  H   ALA    37      -7.360  28.410  40.800  1.00  0.00            
ATOM   2284  CA  ALA    37      -7.210  27.590  38.900  1.00  0.00            
ATOM   2285  CB  ALA    37      -5.720  27.800  39.120  1.00  0.00            
ATOM   2286  C   ALA    37      -7.740  26.200  38.500  1.00  0.00            
ATOM   2287  O   ALA    37      -8.390  26.040  37.480  1.00  0.00            
ATOM   2288  N   HIS    38      -7.470  25.250  39.380  1.00  0.00            
ATOM   2289  H   HIS    38      -6.830  25.370  40.150  1.00  0.00            
ATOM   2290  CA  HIS    38      -8.060  23.900  39.310  1.00  0.00            
ATOM   2291  CB  HIS    38      -7.600  23.100  40.530  1.00  0.00            
ATOM   2292  CG  HIS    38      -6.120  22.700  40.530  1.00  0.00            
ATOM   2293  ND1 HIS    38      -5.670  21.680  39.790  1.00  0.00            
ATOM   2294  CD2 HIS    38      -5.080  23.130  41.250  1.00  0.00            
ATOM   2295  HD2 HIS    38      -5.130  23.910  42.020  1.00  0.00            
ATOM   2296  CE1 HIS    38      -4.370  21.580  39.990  1.00  0.00            
ATOM   2297  HE1 HIS    38      -3.720  20.870  39.480  1.00  0.00            
ATOM   2298  NE2 HIS    38      -3.980  22.470  40.880  1.00  0.00            
ATOM   2299  HE2 HIS    38      -3.040  22.610  41.230  1.00  0.00            
ATOM   2300  C   HIS    38      -9.520  23.670  38.920  1.00  0.00            
ATOM   2301  O   HIS    38      -9.860  22.970  37.960  1.00  0.00            
ATOM   2302  N   GLN    39     -10.470  24.410  39.510  1.00  0.00            
ATOM   2303  H   GLN    39     -10.220  25.060  40.240  1.00  0.00            
ATOM   2304  CA  GLN    39     -11.910  24.390  39.280  1.00  0.00            
ATOM   2305  CB  GLN    39     -12.670  25.240  40.300  1.00  0.00            
ATOM   2306  CG  GLN    39     -14.190  25.290  40.140  1.00  0.00            
ATOM   2307  CD  GLN    39     -14.850  26.380  40.980  1.00  0.00            
ATOM   2308  OE1 GLN    39     -14.230  27.290  41.540  1.00  0.00            
ATOM   2309  NE2 GLN    39     -16.170  26.490  40.940  1.00  0.00            
ATOM   2310 1HE2 GLN    39     -16.710  25.860  40.380  1.00  0.00            
ATOM   2311 2HE2 GLN    39     -16.640  27.190  41.480  1.00  0.00            
ATOM   2312  C   GLN    39     -12.280  24.790  37.830  1.00  0.00            
ATOM   2313  O   GLN    39     -12.880  23.970  37.170  1.00  0.00            
ATOM   2314  N   LEU    40     -11.670  25.880  37.350  1.00  0.00            
ATOM   2315  H   LEU    40     -11.090  26.430  37.960  1.00  0.00            
ATOM   2316  CA  LEU    40     -11.670  26.470  36.000  1.00  0.00            
ATOM   2317  CB  LEU    40     -11.220  27.950  36.090  1.00  0.00            
ATOM   2318  CG  LEU    40     -12.200  29.030  36.550  1.00  0.00            
ATOM   2319  CD1 LEU    40     -11.400  30.310  36.800  1.00  0.00            
ATOM   2320  CD2 LEU    40     -13.090  29.480  35.390  1.00  0.00            
ATOM   2321  C   LEU    40     -10.900  25.640  34.980  1.00  0.00            
ATOM   2322  O   LEU    40     -11.440  25.430  33.900  1.00  0.00            
ATOM   2323  N   ASP    41      -9.780  25.030  35.360  1.00  0.00            
ATOM   2324  H   ASP    41      -9.330  25.280  36.230  1.00  0.00            
ATOM   2325  CA  ASP    41      -9.030  23.990  34.640  1.00  0.00            
ATOM   2326  CB  ASP    41      -7.760  23.570  35.380  1.00  0.00            
ATOM   2327  CG  ASP    41      -6.690  23.370  34.290  1.00  0.00            
ATOM   2328  OD1 ASP    41      -6.430  22.210  33.970  1.00  0.00            
ATOM   2329  OD2 ASP    41      -6.060  24.400  33.960  1.00  0.00            
ATOM   2330  C   ASP    41      -9.860  22.720  34.400  1.00  0.00            
ATOM   2331  O   ASP    41      -9.930  22.310  33.250  1.00  0.00            
ATOM   2332  N   GLU    42     -10.460  22.150  35.440  1.00  0.00            
ATOM   2333  H   GLU    42     -10.290  22.430  36.390  1.00  0.00            
ATOM   2334  CA  GLU    42     -11.440  21.070  35.290  1.00  0.00            
ATOM   2335  CB  GLU    42     -11.990  20.760  36.690  1.00  0.00            
ATOM   2336  CG  GLU    42     -12.980  19.610  36.920  1.00  0.00            
ATOM   2337  CD  GLU    42     -13.120  19.260  38.400  1.00  0.00            
ATOM   2338  OE1 GLU    42     -13.650  20.090  39.190  1.00  0.00            
ATOM   2339  OE2 GLU    42     -12.580  18.220  38.810  1.00  0.00            
ATOM   2340  C   GLU    42     -12.620  21.370  34.360  1.00  0.00            
ATOM   2341  O   GLU    42     -12.690  20.600  33.400  1.00  0.00            
ATOM   2342  N   GLU    43     -13.200  22.560  34.390  1.00  0.00            
ATOM   2343  H   GLU    43     -12.900  23.280  35.020  1.00  0.00            
ATOM   2344  CA  GLU    43     -14.310  22.970  33.520  1.00  0.00            
ATOM   2345  CB  GLU    43     -14.900  24.230  34.160  1.00  0.00            
ATOM   2346  CG  GLU    43     -16.260  24.520  33.540  1.00  0.00            
ATOM   2347  CD  GLU    43     -17.040  25.700  34.130  1.00  0.00            
ATOM   2348  OE1 GLU    43     -18.230  25.880  33.800  1.00  0.00            
ATOM   2349  OE2 GLU    43     -16.470  26.500  34.910  1.00  0.00            
ATOM   2350  C   GLU    43     -13.940  23.060  32.060  1.00  0.00            
ATOM   2351  O   GLU    43     -14.660  22.390  31.300  1.00  0.00            
ATOM   2352  N   GLU    44     -12.770  23.550  31.660  1.00  0.00            
ATOM   2353  H   GLU    44     -12.110  23.960  32.300  1.00  0.00            
ATOM   2354  CA  GLU    44     -12.350  23.570  30.260  1.00  0.00            
ATOM   2355  CB  GLU    44     -11.140  24.470  29.950  1.00  0.00            
ATOM   2356  CG  GLU    44     -10.680  25.000  28.590  1.00  0.00            
ATOM   2357  CD  GLU    44      -9.670  26.140  28.640  1.00  0.00            
ATOM   2358  OE1 GLU    44      -8.500  25.810  28.940  1.00  0.00            
ATOM   2359  OE2 GLU    44     -10.050  27.300  28.360  1.00  0.00            
ATOM   2360  C   GLU    44     -12.170  22.220  29.530  1.00  0.00            
ATOM   2361  O   GLU    44     -12.660  21.990  28.450  1.00  0.00            
ATOM   2362  N   ARG    45     -11.640  21.290  30.310  1.00  0.00            
ATOM   2363  H   ARG    45     -11.330  21.490  31.240  1.00  0.00            
ATOM   2364  CA  ARG    45     -11.420  19.890  29.900  1.00  0.00            
ATOM   2365  CB  ARG    45     -10.570  18.980  30.790  1.00  0.00            
ATOM   2366  CG  ARG    45      -9.100  19.390  30.680  1.00  0.00            
ATOM   2367  CD  ARG    45      -8.400  18.450  31.650  1.00  0.00            
ATOM   2368  NE  ARG    45      -7.780  19.220  32.740  1.00  0.00            
ATOM   2369  HE  ARG    45      -7.640  20.190  32.530  1.00  0.00            
ATOM   2370  CZ  ARG    45      -7.430  18.760  33.940  1.00  0.00            
ATOM   2371  NH1 ARG    45      -7.740  17.530  34.390  1.00  0.00            
ATOM   2372 1HH1 ARG    45      -8.260  16.920  33.820  1.00  0.00            
ATOM   2373 2HH1 ARG    45      -7.440  17.250  35.320  1.00  0.00            
ATOM   2374  NH2 ARG    45      -7.080  19.580  34.950  1.00  0.00            
ATOM   2375 1HH2 ARG    45      -7.070  20.570  34.820  1.00  0.00            
ATOM   2376 2HH2 ARG    45      -6.830  19.210  35.840  1.00  0.00            
ATOM   2377  C   ARG    45     -12.700  19.160  29.510  1.00  0.00            
ATOM   2378  O   ARG    45     -12.780  18.690  28.360  1.00  0.00            
ATOM   2379  N   MET    46     -13.670  19.420  30.380  1.00  0.00            
ATOM   2380  H   MET    46     -13.500  19.990  31.180  1.00  0.00            
ATOM   2381  CA  MET    46     -15.060  18.950  30.290  1.00  0.00            
ATOM   2382  CB  MET    46     -15.920  19.100  31.540  1.00  0.00            
ATOM   2383  CG  MET    46     -15.360  18.490  32.830  1.00  0.00            
ATOM   2384  SD  MET    46     -16.190  19.300  34.250  1.00  0.00            
ATOM   2385  CE  MET    46     -15.900  18.070  35.500  1.00  0.00            
ATOM   2386  C   MET    46     -15.790  19.450  29.050  1.00  0.00            
ATOM   2387  O   MET    46     -16.180  18.660  28.190  1.00  0.00            
ATOM   2388  N   ARG    47     -15.780  20.770  28.900  1.00  0.00            
ATOM   2389  H   ARG    47     -15.320  21.370  29.570  1.00  0.00            
ATOM   2390  CA  ARG    47     -16.360  21.570  27.800  1.00  0.00            
ATOM   2391  CB  ARG    47     -16.590  23.010  28.240  1.00  0.00            
ATOM   2392  CG  ARG    47     -17.760  23.080  29.210  1.00  0.00            
ATOM   2393  CD  ARG    47     -17.840  24.470  29.860  1.00  0.00            
ATOM   2394  NE  ARG    47     -18.680  25.280  28.960  1.00  0.00            
ATOM   2395  HE  ARG    47     -18.350  25.390  28.040  1.00  0.00            
ATOM   2396  CZ  ARG    47     -19.820  25.890  29.350  1.00  0.00            
ATOM   2397  NH1 ARG    47     -20.290  25.810  30.580  1.00  0.00            
ATOM   2398 1HH1 ARG    47     -19.780  25.260  31.270  1.00  0.00            
ATOM   2399 2HH1 ARG    47     -21.130  26.260  30.840  1.00  0.00            
ATOM   2400  NH2 ARG    47     -20.510  26.550  28.390  1.00  0.00            
ATOM   2401 1HH2 ARG    47     -20.180  26.560  27.450  1.00  0.00            
ATOM   2402 2HH2 ARG    47     -21.370  27.010  28.650  1.00  0.00            
ATOM   2403  C   ARG    47     -15.730  21.460  26.400  1.00  0.00            
ATOM   2404  O   ARG    47     -16.400  21.530  25.360  1.00  0.00            
ATOM   2405  N   MET    48     -14.410  21.480  26.370  1.00  0.00            
ATOM   2406  H   MET    48     -13.870  21.680  27.190  1.00  0.00            
ATOM   2407  CA  MET    48     -13.600  21.190  25.180  1.00  0.00            
ATOM   2408  CB  MET    48     -12.510  22.240  24.980  1.00  0.00            
ATOM   2409  CG  MET    48     -12.130  22.430  23.500  1.00  0.00            
ATOM   2410  SD  MET    48     -13.370  22.790  22.220  1.00  0.00            
ATOM   2411  CE  MET    48     -12.760  24.440  21.970  1.00  0.00            
ATOM   2412  C   MET    48     -12.890  19.840  25.260  1.00  0.00            
ATOM   2413  O   MET    48     -11.760  19.670  25.740  1.00  0.00            
ATOM   2414  N   ALA    49     -13.620  18.840  24.800  1.00  0.00            
ATOM   2415  H   ALA    49     -14.480  19.000  24.320  1.00  0.00            
ATOM   2416  CA  ALA    49     -13.250  17.420  24.910  1.00  0.00            
ATOM   2417  CB  ALA    49     -14.180  16.830  25.960  1.00  0.00            
ATOM   2418  C   ALA    49     -13.340  16.650  23.590  1.00  0.00            
ATOM   2419  O   ALA    49     -14.370  16.140  23.120  1.00  0.00            
ATOM   2420  N   GLU    50     -12.190  16.410  22.970  1.00  0.00            
ATOM   2421  H   GLU    50     -11.330  16.520  23.470  1.00  0.00            
ATOM   2422  CA  GLU    50     -11.910  15.970  21.600  1.00  0.00            
ATOM   2423  CB  GLU    50     -10.440  16.140  21.230  1.00  0.00            
ATOM   2424  CG  GLU    50     -10.010  17.580  21.510  1.00  0.00            
ATOM   2425  CD  GLU    50      -8.660  17.860  20.840  1.00  0.00            
ATOM   2426  OE1 GLU    50      -7.620  17.580  21.480  1.00  0.00            
ATOM   2427  OE2 GLU    50      -8.700  18.140  19.640  1.00  0.00            
ATOM   2428  C   GLU    50     -12.340  14.500  21.570  1.00  0.00            
ATOM   2429  O   GLU    50     -12.240  13.730  22.540  1.00  0.00            
ATOM   2430  N   GLY    51     -13.030  14.230  20.470  1.00  0.00            
ATOM   2431  H   GLY    51     -13.150  14.910  19.750  1.00  0.00            
ATOM   2432  CA  GLY    51     -13.690  12.960  20.170  1.00  0.00            
ATOM   2433  C   GLY    51     -14.920  12.790  21.060  1.00  0.00            
ATOM   2434  O   GLY    51     -15.000  11.860  21.880  1.00  0.00            
ATOM   2435  N   GLY    52     -15.880  13.690  20.920  1.00  0.00            
ATOM   2436  H   GLY    52     -15.880  14.340  20.150  1.00  0.00            
ATOM   2437  CA  GLY    52     -17.020  13.840  21.820  1.00  0.00            
ATOM   2438  C   GLY    52     -17.710  15.180  21.590  1.00  0.00            
ATOM   2439  O   GLY    52     -18.660  15.340  20.830  1.00  0.00            
ATOM   2440  N   VAL    53     -17.180  16.030  22.460  1.00  0.00            
ATOM   2441  H   VAL    53     -16.290  15.840  22.880  1.00  0.00            
ATOM   2442  CA  VAL    53     -17.710  17.330  22.940  1.00  0.00            
ATOM   2443  CB  VAL    53     -18.350  17.130  24.300  1.00  0.00            
ATOM   2444  CG1 VAL    53     -19.650  16.330  24.370  1.00  0.00            
ATOM   2445  CG2 VAL    53     -17.450  16.440  25.320  1.00  0.00            
ATOM   2446  C   VAL    53     -16.840  18.590  22.860  1.00  0.00            
ATOM   2447  O   VAL    53     -15.970  18.910  23.640  1.00  0.00            
ATOM   2448  N   THR    54     -17.230  19.350  21.820  1.00  0.00            
ATOM   2449  H   THR    54     -17.990  19.130  21.200  1.00  0.00            
ATOM   2450  CA  THR    54     -16.500  20.580  21.510  1.00  0.00            
ATOM   2451  CB  THR    54     -15.860  20.670  20.140  1.00  0.00            
ATOM   2452  OG1 THR    54     -16.800  20.240  19.140  1.00  0.00            
ATOM   2453  HG1 THR    54     -17.510  20.920  19.080  1.00  0.00            
ATOM   2454  CG2 THR    54     -14.560  19.840  20.090  1.00  0.00            
ATOM   2455  C   THR    54     -17.360  21.850  21.610  1.00  0.00            
ATOM   2456  O   THR    54     -18.020  22.290  20.690  1.00  0.00            
ATOM   2457  N   SER    55     -17.220  22.560  22.720  1.00  0.00            
ATOM   2458  H   SER    55     -16.770  22.180  23.530  1.00  0.00            
ATOM   2459  CA  SER    55     -17.700  23.930  22.910  1.00  0.00            
ATOM   2460  CB  SER    55     -17.020  24.600  24.090  1.00  0.00            
ATOM   2461  OG  SER    55     -17.510  25.910  24.350  1.00  0.00            
ATOM   2462  HG  SER    55     -16.740  26.480  24.630  1.00  0.00            
ATOM   2463  C   SER    55     -17.340  24.820  21.700  1.00  0.00            
ATOM   2464  O   SER    55     -16.180  24.860  21.290  1.00  0.00            
ATOM   2465  N   GLU    56     -18.290  25.380  20.970  1.00  0.00            
ATOM   2466  H   GLU    56     -19.270  25.350  21.220  1.00  0.00            
ATOM   2467  CA  GLU    56     -18.070  26.080  19.680  1.00  0.00            
ATOM   2468  CB  GLU    56     -19.220  26.020  18.680  1.00  0.00            
ATOM   2469  CG  GLU    56     -20.560  26.410  19.320  1.00  0.00            
ATOM   2470  CD  GLU    56     -21.110  25.270  20.170  1.00  0.00            
ATOM   2471  OE1 GLU    56     -21.510  24.200  19.680  1.00  0.00            
ATOM   2472  OE2 GLU    56     -21.160  25.520  21.390  1.00  0.00            
ATOM   2473  C   GLU    56     -17.500  27.490  19.910  1.00  0.00            
ATOM   2474  O   GLU    56     -18.090  28.420  19.380  1.00  0.00            
ATOM   2475  N   ASP    57     -16.260  27.510  20.400  1.00  0.00            
ATOM   2476  H   ASP    57     -15.760  26.660  20.620  1.00  0.00            
ATOM   2477  CA  ASP    57     -15.480  28.720  20.690  1.00  0.00            
ATOM   2478  CB  ASP    57     -14.640  28.620  21.980  1.00  0.00            
ATOM   2479  CG  ASP    57     -15.480  28.800  23.230  1.00  0.00            
ATOM   2480  OD1 ASP    57     -15.230  28.120  24.240  1.00  0.00            
ATOM   2481  OD2 ASP    57     -16.330  29.720  23.360  1.00  0.00            
ATOM   2482  C   ASP    57     -14.620  29.210  19.520  1.00  0.00            
ATOM   2483  O   ASP    57     -13.500  28.780  19.290  1.00  0.00            
ATOM   2484  N   TYR    58     -15.210  30.260  18.940  1.00  0.00            
ATOM   2485  H   TYR    58     -16.160  30.490  19.120  1.00  0.00            
ATOM   2486  CA  TYR    58     -14.520  31.160  18.010  1.00  0.00            
ATOM   2487  CB  TYR    58     -15.470  31.410  16.810  1.00  0.00            
ATOM   2488  CG  TYR    58     -15.830  30.110  16.100  1.00  0.00            
ATOM   2489  CD1 TYR    58     -14.800  29.360  15.550  1.00  0.00            
ATOM   2490  HD1 TYR    58     -13.870  29.830  15.260  1.00  0.00            
ATOM   2491  CD2 TYR    58     -17.090  29.560  16.300  1.00  0.00            
ATOM   2492  HD2 TYR    58     -17.920  30.180  16.640  1.00  0.00            
ATOM   2493  CE1 TYR    58     -15.000  27.990  15.420  1.00  0.00            
ATOM   2494  HE1 TYR    58     -14.160  27.350  15.160  1.00  0.00            
ATOM   2495  CE2 TYR    58     -17.320  28.200  16.070  1.00  0.00            
ATOM   2496  HE2 TYR    58     -18.300  27.760  16.250  1.00  0.00            
ATOM   2497  CZ  TYR    58     -16.270  27.440  15.580  1.00  0.00            
ATOM   2498  OH  TYR    58     -16.640  26.180  15.210  1.00  0.00            
ATOM   2499  HH  TYR    58     -17.600  26.100  14.940  1.00  0.00            
ATOM   2500  C   TYR    58     -14.160  32.340  18.900  1.00  0.00            
ATOM   2501  O   TYR    58     -14.930  33.260  19.110  1.00  0.00            
ATOM   2502  N   ARG    59     -12.890  32.430  19.330  1.00  0.00            
ATOM   2503  H   ARG    59     -12.200  31.780  19.030  1.00  0.00            
ATOM   2504  CA  ARG    59     -12.390  33.460  20.240  1.00  0.00            
ATOM   2505  CB  ARG    59     -11.640  32.850  21.420  1.00  0.00            
ATOM   2506  CG  ARG    59     -12.490  31.790  22.160  1.00  0.00            
ATOM   2507  CD  ARG    59     -11.770  31.220  23.370  1.00  0.00            
ATOM   2508  NE  ARG    59     -12.740  30.550  24.260  1.00  0.00            
ATOM   2509  HE  ARG    59     -13.540  30.180  23.790  1.00  0.00            
ATOM   2510  CZ  ARG    59     -12.650  30.420  25.590  1.00  0.00            
ATOM   2511  NH1 ARG    59     -11.610  30.830  26.340  1.00  0.00            
ATOM   2512 1HH1 ARG    59     -10.840  31.270  25.910  1.00  0.00            
ATOM   2513 2HH1 ARG    59     -11.630  30.690  27.320  1.00  0.00            
ATOM   2514  NH2 ARG    59     -13.570  29.650  26.180  1.00  0.00            
ATOM   2515 1HH2 ARG    59     -14.270  29.200  25.630  1.00  0.00            
ATOM   2516 2HH2 ARG    59     -13.540  29.500  27.180  1.00  0.00            
ATOM   2517  C   ARG    59     -11.500  34.510  19.560  1.00  0.00            
ATOM   2518  O   ARG    59     -10.380  34.150  19.180  1.00  0.00            
ATOM   2519  N   THR    60     -12.010  35.720  19.360  1.00  0.00            
ATOM   2520  H   THR    60     -12.950  35.960  19.630  1.00  0.00            
ATOM   2521  CA  THR    60     -11.240  36.810  18.770  1.00  0.00            
ATOM   2522  CB  THR    60     -12.190  37.970  18.430  1.00  0.00            
ATOM   2523  OG1 THR    60     -12.960  38.130  19.630  1.00  0.00            
ATOM   2524  HG1 THR    60     -13.810  38.600  19.390  1.00  0.00            
ATOM   2525  CG2 THR    60     -13.190  37.700  17.310  1.00  0.00            
ATOM   2526  C   THR    60     -10.010  37.330  19.510  1.00  0.00            
ATOM   2527  O   THR    60      -8.960  37.360  18.860  1.00  0.00            
ATOM   2528  N   PHE    61     -10.230  37.910  20.690  1.00  0.00            
ATOM   2529  H   PHE    61     -11.150  37.980  21.040  1.00  0.00            
ATOM   2530  CA  PHE    61      -9.240  38.510  21.600  1.00  0.00            
ATOM   2531  CB  PHE    61      -9.630  39.900  22.090  1.00  0.00            
ATOM   2532  CG  PHE    61      -9.500  40.920  20.950  1.00  0.00            
ATOM   2533  CD1 PHE    61      -8.280  41.520  20.670  1.00  0.00            
ATOM   2534  HD1 PHE    61      -7.360  41.130  21.090  1.00  0.00            
ATOM   2535  CD2 PHE    61     -10.610  41.290  20.210  1.00  0.00            
ATOM   2536  HD2 PHE    61     -11.510  40.670  20.280  1.00  0.00            
ATOM   2537  CE1 PHE    61      -8.250  42.640  19.860  1.00  0.00            
ATOM   2538  HE1 PHE    61      -7.300  43.120  19.580  1.00  0.00            
ATOM   2539  CE2 PHE    61     -10.630  42.420  19.400  1.00  0.00            
ATOM   2540  HE2 PHE    61     -11.510  42.710  18.840  1.00  0.00            
ATOM   2541  CZ  PHE    61      -9.450  43.150  19.370  1.00  0.00            
ATOM   2542  HZ  PHE    61      -9.470  44.170  18.960  1.00  0.00            
ATOM   2543  C   PHE    61      -8.720  37.700  22.780  1.00  0.00            
ATOM   2544  O   PHE    61      -7.550  37.890  23.100  1.00  0.00            
ATOM   2545  N   LEU    62      -9.550  36.830  23.350  1.00  0.00            
ATOM   2546  H   LEU    62     -10.510  36.770  23.060  1.00  0.00            
ATOM   2547  CA  LEU    62      -9.220  35.870  24.410  1.00  0.00            
ATOM   2548  CB  LEU    62     -10.530  35.330  25.000  1.00  0.00            
ATOM   2549  CG  LEU    62     -11.130  36.120  26.150  1.00  0.00            
ATOM   2550  CD1 LEU    62     -12.100  35.230  26.940  1.00  0.00            
ATOM   2551  CD2 LEU    62     -10.060  36.720  27.080  1.00  0.00            
ATOM   2552  C   LEU    62      -8.290  34.750  23.890  1.00  0.00            
ATOM   2553  O   LEU    62      -8.790  33.810  23.300  1.00  0.00            
ATOM   2554  N   GLN    63      -7.050  34.910  24.340  1.00  0.00            
ATOM   2555  H   GLN    63      -6.760  35.710  24.850  1.00  0.00            
ATOM   2556  CA  GLN    63      -6.010  33.920  24.070  1.00  0.00            
ATOM   2557  CB  GLN    63      -4.710  34.500  23.500  1.00  0.00            
ATOM   2558  CG  GLN    63      -4.920  35.170  22.150  1.00  0.00            
ATOM   2559  CD  GLN    63      -3.700  35.940  21.630  1.00  0.00            
ATOM   2560  OE1 GLN    63      -2.830  35.490  20.860  1.00  0.00            
ATOM   2561  NE2 GLN    63      -3.460  37.170  22.060  1.00  0.00            
ATOM   2562 1HE2 GLN    63      -4.080  37.590  22.730  1.00  0.00            
ATOM   2563 2HE2 GLN    63      -2.670  37.680  21.720  1.00  0.00            
ATOM   2564  C   GLN    63      -5.720  32.980  25.260  1.00  0.00            
ATOM   2565  O   GLN    63      -5.730  31.770  24.990  1.00  0.00            
ATOM   2566  N   GLN    64      -5.610  33.490  26.450  1.00  0.00            
ATOM   2567  H   GLN    64      -5.690  34.480  26.620  1.00  0.00            
ATOM   2568  CA  GLN    64      -5.340  32.760  27.700  1.00  0.00            
ATOM   2569  CB  GLN    64      -4.950  33.730  28.810  1.00  0.00            
ATOM   2570  CG  GLN    64      -3.510  34.140  28.500  1.00  0.00            
ATOM   2571  CD  GLN    64      -3.040  34.830  29.800  1.00  0.00            
ATOM   2572  OE1 GLN    64      -2.960  36.060  29.770  1.00  0.00            
ATOM   2573  NE2 GLN    64      -2.520  34.060  30.740  1.00  0.00            
ATOM   2574 1HE2 GLN    64      -2.460  33.080  30.590  1.00  0.00            
ATOM   2575 2HE2 GLN    64      -2.200  34.460  31.600  1.00  0.00            
ATOM   2576  C   GLN    64      -6.400  31.660  27.930  1.00  0.00            
ATOM   2577  O   GLN    64      -7.530  31.910  27.500  1.00  0.00            
ATOM   2578  N   PRO    65      -5.880  30.500  28.310  1.00  0.00            
ATOM   2579  CA  PRO    65      -6.720  29.390  28.800  1.00  0.00            
ATOM   2580  CB  PRO    65      -5.830  28.150  28.900  1.00  0.00            
ATOM   2581  CG  PRO    65      -4.420  28.740  28.900  1.00  0.00            
ATOM   2582  CD  PRO    65      -4.510  30.020  28.080  1.00  0.00            
ATOM   2583  C   PRO    65      -7.330  29.700  30.170  1.00  0.00            
ATOM   2584  O   PRO    65      -6.720  30.250  31.100  1.00  0.00            
ATOM   2585  N   SER    66      -8.380  28.960  30.500  1.00  0.00            
ATOM   2586  H   SER    66      -8.710  28.240  29.880  1.00  0.00            
ATOM   2587  CA  SER    66      -9.190  29.020  31.730  1.00  0.00            
ATOM   2588  CB  SER    66     -10.400  28.090  31.590  1.00  0.00            
ATOM   2589  OG  SER    66     -11.220  28.520  30.500  1.00  0.00            
ATOM   2590  HG  SER    66     -10.940  28.020  29.680  1.00  0.00            
ATOM   2591  C   SER    66      -8.620  28.870  33.140  1.00  0.00            
ATOM   2592  O   SER    66      -9.070  29.710  33.930  1.00  0.00            
ATOM   2593  N   GLY    67      -7.710  27.930  33.330  1.00  0.00            
ATOM   2594  H   GLY    67      -7.380  27.330  32.590  1.00  0.00            
ATOM   2595  CA  GLY    67      -7.090  27.700  34.630  1.00  0.00            
ATOM   2596  C   GLY    67      -5.580  27.920  34.630  1.00  0.00            
ATOM   2597  O   GLY    67      -5.080  29.040  34.660  1.00  0.00            
ATOM   2598  N   ASN    68      -4.860  26.800  34.700  1.00  0.00            
ATOM   2599  H   ASN    68      -5.270  25.900  34.530  1.00  0.00            
ATOM   2600  CA  ASN    68      -3.420  26.740  34.980  1.00  0.00            
ATOM   2601  CB  ASN    68      -3.100  25.380  35.620  1.00  0.00            
ATOM   2602  CG  ASN    68      -2.280  25.570  36.920  1.00  0.00            
ATOM   2603  OD1 ASN    68      -1.310  26.300  36.950  1.00  0.00            
ATOM   2604  ND2 ASN    68      -2.570  24.800  37.960  1.00  0.00            
ATOM   2605 1HD2 ASN    68      -3.280  24.120  37.880  1.00  0.00            
ATOM   2606 2HD2 ASN    68      -2.050  24.900  38.800  1.00  0.00            
ATOM   2607  C   ASN    68      -2.350  26.970  33.920  1.00  0.00            
ATOM   2608  O   ASN    68      -2.600  26.550  32.780  1.00  0.00            
ATOM   2609  N   MET    69      -1.620  28.040  34.190  1.00  0.00            
ATOM   2610  H   MET    69      -1.830  28.650  34.980  1.00  0.00            
ATOM   2611  CA  MET    69      -0.450  28.480  33.410  1.00  0.00            
ATOM   2612  CB  MET    69      -0.760  29.780  32.670  1.00  0.00            
ATOM   2613  CG  MET    69      -1.990  29.800  31.740  1.00  0.00            
ATOM   2614  SD  MET    69      -2.080  31.300  30.710  1.00  0.00            
ATOM   2615  CE  MET    69      -0.660  31.080  29.660  1.00  0.00            
ATOM   2616  C   MET    69       0.950  28.420  34.030  1.00  0.00            
ATOM   2617  O   MET    69       1.070  28.520  35.270  1.00  0.00            
ATOM   2618  N   ASP    70       1.930  27.990  33.280  1.00  0.00            
ATOM   2619  H   ASP    70       1.830  27.860  32.290  1.00  0.00            
ATOM   2620  CA  ASP    70       3.280  27.640  33.740  1.00  0.00            
ATOM   2621  CB  ASP    70       4.050  27.060  32.570  1.00  0.00            
ATOM   2622  CG  ASP    70       5.370  26.280  32.750  1.00  0.00            
ATOM   2623  OD1 ASP    70       6.270  26.820  32.070  1.00  0.00            
ATOM   2624  OD2 ASP    70       5.580  25.290  33.470  1.00  0.00            
ATOM   2625  C   ASP    70       4.010  28.800  34.450  1.00  0.00            
ATOM   2626  O   ASP    70       3.910  29.890  33.890  1.00  0.00            
ATOM   2627  N   ASP    71       4.780  28.490  35.480  1.00  0.00            
ATOM   2628  H   ASP    71       5.020  27.530  35.670  1.00  0.00            
ATOM   2629  CA  ASP    71       5.380  29.400  36.460  1.00  0.00            
ATOM   2630  CB  ASP    71       6.170  28.540  37.440  1.00  0.00            
ATOM   2631  CG  ASP    71       5.330  27.550  38.260  1.00  0.00            
ATOM   2632  OD1 ASP    71       5.220  26.390  37.860  1.00  0.00            
ATOM   2633  OD2 ASP    71       4.660  28.130  39.140  1.00  0.00            
ATOM   2634  C   ASP    71       6.250  30.520  35.860  1.00  0.00            
ATOM   2635  O   ASP    71       5.990  31.690  36.130  1.00  0.00            
ATOM   2636  N   SER    72       7.180  30.130  35.010  1.00  0.00            
ATOM   2637  H   SER    72       7.380  29.180  34.790  1.00  0.00            
ATOM   2638  CA  SER    72       8.010  31.130  34.330  1.00  0.00            
ATOM   2639  CB  SER    72       9.310  30.440  33.900  1.00  0.00            
ATOM   2640  OG  SER    72      10.000  29.900  35.030  1.00  0.00            
ATOM   2641  HG  SER    72      10.840  29.470  34.720  1.00  0.00            
ATOM   2642  C   SER    72       7.280  31.730  33.130  1.00  0.00            
ATOM   2643  O   SER    72       7.260  31.280  31.980  1.00  0.00            
ATOM   2644  N   GLY    73       6.400  32.650  33.540  1.00  0.00            
ATOM   2645  H   GLY    73       6.140  32.730  34.500  1.00  0.00            
ATOM   2646  CA  GLY    73       5.730  33.630  32.670  1.00  0.00            
ATOM   2647  C   GLY    73       4.570  34.180  33.510  1.00  0.00            
ATOM   2648  O   GLY    73       4.690  34.260  34.720  1.00  0.00            
ATOM   2649  N   PHE    74       3.540  34.510  32.760  1.00  0.00            
ATOM   2650  H   PHE    74       3.540  34.380  31.780  1.00  0.00            
ATOM   2651  CA  PHE    74       2.270  35.070  33.260  1.00  0.00            
ATOM   2652  CB  PHE    74       1.980  36.330  32.450  1.00  0.00            
ATOM   2653  CG  PHE    74       2.640  37.490  33.200  1.00  0.00            
ATOM   2654  CD1 PHE    74       1.730  38.360  33.790  1.00  0.00            
ATOM   2655  HD1 PHE    74       0.690  38.130  33.650  1.00  0.00            
ATOM   2656  CD2 PHE    74       3.970  37.900  33.360  1.00  0.00            
ATOM   2657  HD2 PHE    74       4.760  37.340  32.830  1.00  0.00            
ATOM   2658  CE1 PHE    74       2.040  39.480  34.560  1.00  0.00            
ATOM   2659  HE1 PHE    74       1.240  40.090  35.000  1.00  0.00            
ATOM   2660  CE2 PHE    74       4.300  38.980  34.150  1.00  0.00            
ATOM   2661  HE2 PHE    74       5.360  39.210  34.290  1.00  0.00            
ATOM   2662  CZ  PHE    74       3.380  39.810  34.760  1.00  0.00            
ATOM   2663  HZ  PHE    74       3.670  40.660  35.380  1.00  0.00            
ATOM   2664  C   PHE    74       1.080  34.090  33.290  1.00  0.00            
ATOM   2665  O   PHE    74       0.830  33.390  32.330  1.00  0.00            
ATOM   2666  N   PHE    75       0.350  34.210  34.410  1.00  0.00            
ATOM   2667  H   PHE    75       0.590  34.900  35.120  1.00  0.00            
ATOM   2668  CA  PHE    75      -0.810  33.410  34.730  1.00  0.00            
ATOM   2669  CB  PHE    75      -1.100  33.330  36.230  1.00  0.00            
ATOM   2670  CG  PHE    75      -1.580  31.970  36.740  1.00  0.00            
ATOM   2671  CD1 PHE    75      -2.930  31.750  37.050  1.00  0.00            
ATOM   2672  HD1 PHE    75      -3.630  32.580  37.030  1.00  0.00            
ATOM   2673  CD2 PHE    75      -0.650  30.950  36.900  1.00  0.00            
ATOM   2674  HD2 PHE    75       0.400  31.130  36.660  1.00  0.00            
ATOM   2675  CE1 PHE    75      -3.380  30.460  37.330  1.00  0.00            
ATOM   2676  HE1 PHE    75      -4.440  30.250  37.450  1.00  0.00            
ATOM   2677  CE2 PHE    75      -1.040  29.690  37.310  1.00  0.00            
ATOM   2678  HE2 PHE    75      -0.320  28.900  37.520  1.00  0.00            
ATOM   2679  CZ  PHE    75      -2.410  29.480  37.490  1.00  0.00            
ATOM   2680  HZ  PHE    75      -2.750  28.470  37.760  1.00  0.00            
ATOM   2681  C   PHE    75      -2.070  33.890  34.000  1.00  0.00            
ATOM   2682  O   PHE    75      -2.090  34.910  33.330  1.00  0.00            
ATOM   2683  N   SER    76      -3.080  33.030  33.930  1.00  0.00            
ATOM   2684  H   SER    76      -3.030  32.130  34.370  1.00  0.00            
ATOM   2685  CA  SER    76      -4.360  33.230  33.240  1.00  0.00            
ATOM   2686  CB  SER    76      -5.230  31.960  33.200  1.00  0.00            
ATOM   2687  OG  SER    76      -6.570  32.230  32.770  1.00  0.00            
ATOM   2688  HG  SER    76      -6.840  31.490  32.130  1.00  0.00            
ATOM   2689  C   SER    76      -5.170  34.420  33.780  1.00  0.00            
ATOM   2690  O   SER    76      -5.340  34.550  34.970  1.00  0.00            
ATOM   2691  N   ILE    77      -5.690  35.210  32.820  1.00  0.00            
ATOM   2692  H   ILE    77      -5.470  35.120  31.850  1.00  0.00            
ATOM   2693  CA  ILE    77      -6.610  36.300  33.160  1.00  0.00            
ATOM   2694  CB  ILE    77      -6.770  37.240  31.970  1.00  0.00            
ATOM   2695  CG1 ILE    77      -7.420  38.560  32.410  1.00  0.00            
ATOM   2696  CG2 ILE    77      -7.600  36.720  30.810  1.00  0.00            
ATOM   2697  CD  ILE    77      -6.450  39.480  33.160  1.00  0.00            
ATOM   2698  C   ILE    77      -7.910  35.730  33.750  1.00  0.00            
ATOM   2699  O   ILE    77      -8.370  36.320  34.740  1.00  0.00            
ATOM   2700  N   GLN    78      -8.470  34.630  33.250  1.00  0.00            
ATOM   2701  H   GLN    78      -8.030  34.080  32.540  1.00  0.00            
ATOM   2702  CA  GLN    78      -9.770  34.100  33.690  1.00  0.00            
ATOM   2703  CB  GLN    78     -10.230  32.800  33.030  1.00  0.00            
ATOM   2704  CG  GLN    78     -10.510  32.800  31.520  1.00  0.00            
ATOM   2705  CD  GLN    78      -9.360  32.940  30.540  1.00  0.00            
ATOM   2706  OE1 GLN    78      -8.210  33.290  30.850  1.00  0.00            
ATOM   2707  NE2 GLN    78      -9.620  32.280  29.410  1.00  0.00            
ATOM   2708 1HE2 GLN    78     -10.480  31.800  29.300  1.00  0.00            
ATOM   2709 2HE2 GLN    78      -8.940  32.280  28.670  1.00  0.00            
ATOM   2710  C   GLN    78      -9.810  33.760  35.190  1.00  0.00            
ATOM   2711  O   GLN    78     -10.820  34.110  35.780  1.00  0.00            
ATOM   2712  N   VAL    79      -8.780  33.110  35.720  1.00  0.00            
ATOM   2713  H   VAL    79      -8.080  32.710  35.130  1.00  0.00            
ATOM   2714  CA  VAL    79      -8.500  32.870  37.130  1.00  0.00            
ATOM   2715  CB  VAL    79      -7.240  32.030  37.360  1.00  0.00            
ATOM   2716  CG1 VAL    79      -6.880  31.810  38.840  1.00  0.00            
ATOM   2717  CG2 VAL    79      -7.470  30.660  36.730  1.00  0.00            
ATOM   2718  C   VAL    79      -8.450  34.170  37.940  1.00  0.00            
ATOM   2719  O   VAL    79      -9.190  34.320  38.900  1.00  0.00            
ATOM   2720  N   ILE    80      -7.700  35.210  37.570  1.00  0.00            
ATOM   2721  H   ILE    80      -7.050  35.150  36.800  1.00  0.00            
ATOM   2722  CA  ILE    80      -7.720  36.530  38.210  1.00  0.00            
ATOM   2723  CB  ILE    80      -6.650  37.430  37.600  1.00  0.00            
ATOM   2724  CG1 ILE    80      -5.220  36.910  37.490  1.00  0.00            
ATOM   2725  CG2 ILE    80      -6.670  38.880  38.070  1.00  0.00            
ATOM   2726  CD  ILE    80      -4.700  36.540  38.870  1.00  0.00            
ATOM   2727  C   ILE    80      -9.110  37.160  38.150  1.00  0.00            
ATOM   2728  O   ILE    80      -9.680  37.550  39.170  1.00  0.00            
ATOM   2729  N   SER    81      -9.730  37.150  36.970  1.00  0.00            
ATOM   2730  H   SER    81      -9.250  36.910  36.150  1.00  0.00            
ATOM   2731  CA  SER    81     -11.130  37.470  36.730  1.00  0.00            
ATOM   2732  CB  SER    81     -11.640  37.320  35.290  1.00  0.00            
ATOM   2733  OG  SER    81     -12.620  38.340  35.050  1.00  0.00            
ATOM   2734  HG  SER    81     -12.910  38.260  34.090  1.00  0.00            
ATOM   2735  C   SER    81     -12.150  36.940  37.760  1.00  0.00            
ATOM   2736  O   SER    81     -12.730  37.760  38.470  1.00  0.00            
ATOM   2737  N   ASN    82     -12.260  35.620  37.820  1.00  0.00            
ATOM   2738  H   ASN    82     -11.740  35.010  37.240  1.00  0.00            
ATOM   2739  CA  ASN    82     -13.170  34.940  38.770  1.00  0.00            
ATOM   2740  CB  ASN    82     -13.290  33.430  38.540  1.00  0.00            
ATOM   2741  CG  ASN    82     -14.130  32.930  37.370  1.00  0.00            
ATOM   2742  OD1 ASN    82     -14.280  33.600  36.340  1.00  0.00            
ATOM   2743  ND2 ASN    82     -14.910  31.880  37.550  1.00  0.00            
ATOM   2744 1HD2 ASN    82     -14.930  31.420  38.440  1.00  0.00            
ATOM   2745 2HD2 ASN    82     -15.480  31.530  36.810  1.00  0.00            
ATOM   2746  C   ASN    82     -12.850  35.100  40.240  1.00  0.00            
ATOM   2747  O   ASN    82     -13.490  34.630  41.160  1.00  0.00            
ATOM   2748  N   ALA    83     -11.590  35.480  40.470  1.00  0.00            
ATOM   2749  H   ALA    83     -10.890  35.440  39.780  1.00  0.00            
ATOM   2750  CA  ALA    83     -11.150  35.980  41.780  1.00  0.00            
ATOM   2751  CB  ALA    83      -9.640  35.780  41.910  1.00  0.00            
ATOM   2752  C   ALA    83     -11.550  37.420  42.110  1.00  0.00            
ATOM   2753  O   ALA    83     -12.340  37.730  42.980  1.00  0.00            
ATOM   2754  N   LEU    84     -11.200  38.360  41.220  1.00  0.00            
ATOM   2755  H   LEU    84     -10.610  38.180  40.440  1.00  0.00            
ATOM   2756  CA  LEU    84     -11.630  39.760  41.330  1.00  0.00            
ATOM   2757  CB  LEU    84     -10.840  40.740  40.460  1.00  0.00            
ATOM   2758  CG  LEU    84      -9.420  40.990  40.990  1.00  0.00            
ATOM   2759  CD1 LEU    84      -8.740  41.980  40.050  1.00  0.00            
ATOM   2760  CD2 LEU    84      -9.220  41.350  42.460  1.00  0.00            
ATOM   2761  C   LEU    84     -13.140  40.000  41.200  1.00  0.00            
ATOM   2762  O   LEU    84     -13.640  40.950  41.790  1.00  0.00            
ATOM   2763  N   LYS    85     -13.890  39.080  40.590  1.00  0.00            
ATOM   2764  H   LYS    85     -13.490  38.370  40.040  1.00  0.00            
ATOM   2765  CA  LYS    85     -15.350  39.000  40.690  1.00  0.00            
ATOM   2766  CB  LYS    85     -16.180  38.000  39.920  1.00  0.00            
ATOM   2767  CG  LYS    85     -15.930  38.220  38.430  1.00  0.00            
ATOM   2768  CD  LYS    85     -16.800  37.260  37.610  1.00  0.00            
ATOM   2769  CE  LYS    85     -16.350  37.390  36.150  1.00  0.00            
ATOM   2770 1MNZ LYS    85     -17.330  35.870  35.610  1.00  0.00            
ATOM   2771 2MNZ LYS    85     -17.710  37.210  34.850  1.00  0.00            
ATOM   2772  NZ  LYS    85     -17.350  36.660  35.350  1.00  0.00            
ATOM   2773  HZ1 LYS    85     -17.370  35.690  35.620  1.00  0.00            
ATOM   2774  HZ2 LYS    85     -18.260  37.050  35.530  1.00  0.00            
ATOM   2775  HZ3 LYS    85     -17.130  36.730  34.380  1.00  0.00            
ATOM   2776  C   LYS    85     -15.910  38.810  42.110  1.00  0.00            
ATOM   2777  O   LYS    85     -16.920  39.410  42.480  1.00  0.00            
ATOM   2778  N   VAL    86     -15.260  37.940  42.870  1.00  0.00            
ATOM   2779  H   VAL    86     -14.550  37.330  42.510  1.00  0.00            
ATOM   2780  CA  VAL    86     -15.510  37.810  44.310  1.00  0.00            
ATOM   2781  CB  VAL    86     -14.760  36.600  44.890  1.00  0.00            
ATOM   2782  CG1 VAL    86     -15.130  36.400  46.360  1.00  0.00            
ATOM   2783  CG2 VAL    86     -14.940  35.280  44.130  1.00  0.00            
ATOM   2784  C   VAL    86     -15.230  39.130  45.010  1.00  0.00            
ATOM   2785  O   VAL    86     -16.130  39.590  45.730  1.00  0.00            
ATOM   2786  N   TRP    87     -14.200  39.860  44.600  1.00  0.00            
ATOM   2787  H   TRP    87     -13.550  39.530  43.930  1.00  0.00            
ATOM   2788  CA  TRP    87     -13.900  41.210  45.110  1.00  0.00            
ATOM   2789  CB  TRP    87     -12.390  41.410  44.910  1.00  0.00            
ATOM   2790  CG  TRP    87     -11.620  40.690  46.000  1.00  0.00            
ATOM   2791  CD1 TRP    87     -11.590  39.430  46.420  1.00  0.00            
ATOM   2792  HD1 TRP    87     -12.160  38.610  45.960  1.00  0.00            
ATOM   2793  CD2 TRP    87     -10.790  41.390  46.880  1.00  0.00            
ATOM   2794  NE1 TRP    87     -10.790  39.320  47.470  1.00  0.00            
ATOM   2795  HE1 TRP    87     -10.600  38.460  47.950  1.00  0.00            
ATOM   2796  CE2 TRP    87     -10.290  40.500  47.830  1.00  0.00            
ATOM   2797  CE3 TRP    87     -10.470  42.740  46.880  1.00  0.00            
ATOM   2798  HE3 TRP    87     -10.850  43.430  46.120  1.00  0.00            
ATOM   2799  CZ2 TRP    87      -9.470  40.970  48.830  1.00  0.00            
ATOM   2800  HZ2 TRP    87      -9.150  40.300  49.640  1.00  0.00            
ATOM   2801  CZ3 TRP    87      -9.640  43.200  47.910  1.00  0.00            
ATOM   2802  HZ3 TRP    87      -9.430  44.260  47.990  1.00  0.00            
ATOM   2803  CH2 TRP    87      -9.070  42.300  48.810  1.00  0.00            
ATOM   2804  HH2 TRP    87      -8.310  42.640  49.500  1.00  0.00            
ATOM   2805  C   TRP    87     -14.850  42.280  44.550  1.00  0.00            
ATOM   2806  O   TRP    87     -14.690  43.460  44.880  1.00  0.00            
ATOM   2807  N   GLY    88     -15.840  41.940  43.720  1.00  0.00            
ATOM   2808  H   GLY    88     -16.040  40.990  43.530  1.00  0.00            
ATOM   2809  CA  GLY    88     -16.720  42.880  43.030  1.00  0.00            
ATOM   2810  C   GLY    88     -16.080  43.860  42.040  1.00  0.00            
ATOM   2811  O   GLY    88     -16.600  44.950  41.830  1.00  0.00            
ATOM   2812  N   LEU    89     -14.890  43.580  41.490  1.00  0.00            
ATOM   2813  H   LEU    89     -14.410  42.740  41.730  1.00  0.00            
ATOM   2814  CA  LEU    89     -14.130  44.380  40.530  1.00  0.00            
ATOM   2815  CB  LEU    89     -12.680  44.280  41.050  1.00  0.00            
ATOM   2816  CG  LEU    89     -12.260  45.210  42.190  1.00  0.00            
ATOM   2817  CD1 LEU    89     -11.560  44.350  43.260  1.00  0.00            
ATOM   2818  CD2 LEU    89     -11.160  46.160  41.710  1.00  0.00            
ATOM   2819  C   LEU    89     -14.110  43.710  39.170  1.00  0.00            
ATOM   2820  O   LEU    89     -13.290  42.860  38.830  1.00  0.00            
ATOM   2821  N   GLU    90     -15.070  44.050  38.310  1.00  0.00            
ATOM   2822  H   GLU    90     -15.660  44.850  38.460  1.00  0.00            
ATOM   2823  CA  GLU    90     -15.350  43.330  37.060  1.00  0.00            
ATOM   2824  CB  GLU    90     -16.760  43.690  36.610  1.00  0.00            
ATOM   2825  CG  GLU    90     -17.260  42.500  35.780  1.00  0.00            
ATOM   2826  CD  GLU    90     -18.780  42.300  35.740  1.00  0.00            
ATOM   2827  OE1 GLU    90     -19.410  42.530  36.790  1.00  0.00            
ATOM   2828  OE2 GLU    90     -19.250  41.780  34.700  1.00  0.00            
ATOM   2829  C   GLU    90     -14.440  43.770  35.920  1.00  0.00            
ATOM   2830  O   GLU    90     -14.140  44.940  35.710  1.00  0.00            
ATOM   2831  N   LEU    91     -13.570  42.860  35.470  1.00  0.00            
ATOM   2832  H   LEU    91     -13.500  41.960  35.860  1.00  0.00            
ATOM   2833  CA  LEU    91     -12.630  43.100  34.360  1.00  0.00            
ATOM   2834  CB  LEU    91     -11.550  42.010  34.340  1.00  0.00            
ATOM   2835  CG  LEU    91     -10.380  42.300  35.290  1.00  0.00            
ATOM   2836  CD1 LEU    91     -10.710  41.940  36.740  1.00  0.00            
ATOM   2837  CD2 LEU    91      -9.110  41.580  34.870  1.00  0.00            
ATOM   2838  C   LEU    91     -13.350  43.170  33.020  1.00  0.00            
ATOM   2839  O   LEU    91     -13.800  42.120  32.560  1.00  0.00            
ATOM   2840  N   ILE    92     -13.910  44.330  32.700  1.00  0.00            
ATOM   2841  H   ILE    92     -13.780  45.150  33.250  1.00  0.00            
ATOM   2842  CA  ILE    92     -14.760  44.540  31.510  1.00  0.00            
ATOM   2843  CB  ILE    92     -15.890  45.540  31.770  1.00  0.00            
ATOM   2844  CG1 ILE    92     -15.470  46.840  32.470  1.00  0.00            
ATOM   2845  CG2 ILE    92     -16.910  44.900  32.720  1.00  0.00            
ATOM   2846  CD  ILE    92     -15.340  47.880  31.360  1.00  0.00            
ATOM   2847  C   ILE    92     -13.870  44.950  30.340  1.00  0.00            
ATOM   2848  O   ILE    92     -13.040  45.850  30.450  1.00  0.00            
ATOM   2849  N   LEU    93     -14.100  44.240  29.240  1.00  0.00            
ATOM   2850  H   LEU    93     -14.750  43.490  29.190  1.00  0.00            
ATOM   2851  CA  LEU    93     -13.400  44.540  27.980  1.00  0.00            
ATOM   2852  CB  LEU    93     -13.540  43.460  26.900  1.00  0.00            
ATOM   2853  CG  LEU    93     -13.160  42.050  27.360  1.00  0.00            
ATOM   2854  CD1 LEU    93     -13.790  41.050  26.370  1.00  0.00            
ATOM   2855  CD2 LEU    93     -11.630  41.860  27.330  1.00  0.00            
ATOM   2856  C   LEU    93     -13.640  45.930  27.400  1.00  0.00            
ATOM   2857  O   LEU    93     -14.750  46.480  27.400  1.00  0.00            
ATOM   2858  N   PHE    94     -12.480  46.500  27.110  1.00  0.00            
ATOM   2859  H   PHE    94     -11.610  46.140  27.420  1.00  0.00            
ATOM   2860  CA  PHE    94     -12.360  47.730  26.320  1.00  0.00            
ATOM   2861  CB  PHE    94     -10.940  48.270  26.410  1.00  0.00            
ATOM   2862  CG  PHE    94     -10.820  49.760  26.060  1.00  0.00            
ATOM   2863  CD1 PHE    94     -10.400  50.070  24.780  1.00  0.00            
ATOM   2864  HD1 PHE    94     -10.380  49.310  24.010  1.00  0.00            
ATOM   2865  CD2 PHE    94     -10.850  50.730  27.050  1.00  0.00            
ATOM   2866  HD2 PHE    94     -11.090  50.450  28.070  1.00  0.00            
ATOM   2867  CE1 PHE    94     -10.010  51.380  24.480  1.00  0.00            
ATOM   2868  HE1 PHE    94      -9.580  51.620  23.500  1.00  0.00            
ATOM   2869  CE2 PHE    94     -10.570  52.060  26.730  1.00  0.00            
ATOM   2870  HE2 PHE    94     -10.680  52.840  27.480  1.00  0.00            
ATOM   2871  CZ  PHE    94     -10.180  52.360  25.450  1.00  0.00            
ATOM   2872  HZ  PHE    94      -9.990  53.410  25.160  1.00  0.00            
ATOM   2873  C   PHE    94     -12.620  47.550  24.810  1.00  0.00            
ATOM   2874  O   PHE    94     -13.360  48.290  24.170  1.00  0.00            
ATOM   2875  N   ASN    95     -12.180  46.370  24.390  1.00  0.00            
ATOM   2876  H   ASN    95     -11.820  45.690  25.020  1.00  0.00            
ATOM   2877  CA  ASN    95     -12.130  45.880  23.000  1.00  0.00            
ATOM   2878  CB  ASN    95     -11.570  44.450  22.830  1.00  0.00            
ATOM   2879  CG  ASN    95     -10.110  44.240  23.240  1.00  0.00            
ATOM   2880  OD1 ASN    95      -9.770  44.290  24.420  1.00  0.00            
ATOM   2881  ND2 ASN    95      -9.300  44.170  22.180  1.00  0.00            
ATOM   2882 1HD2 ASN    95      -9.670  44.250  21.250  1.00  0.00            
ATOM   2883 2HD2 ASN    95      -8.320  44.040  22.320  1.00  0.00            
ATOM   2884  C   ASN    95     -13.410  45.980  22.160  1.00  0.00            
ATOM   2885  O   ASN    95     -14.280  45.120  22.040  1.00  0.00            
ATOM   2886  N   SER    96     -13.470  47.160  21.520  1.00  0.00            
ATOM   2887  H   SER    96     -12.790  47.880  21.690  1.00  0.00            
ATOM   2888  CA  SER    96     -14.470  47.520  20.520  1.00  0.00            
ATOM   2889  CB  SER    96     -15.530  48.490  21.060  1.00  0.00            
ATOM   2890  OG  SER    96     -16.760  48.480  20.320  1.00  0.00            
ATOM   2891  HG  SER    96     -16.560  48.200  19.390  1.00  0.00            
ATOM   2892  C   SER    96     -13.820  47.930  19.210  1.00  0.00            
ATOM   2893  O   SER    96     -13.560  49.110  19.040  1.00  0.00            
ATOM   2894  N   PRO    97     -13.580  47.010  18.250  1.00  0.00            
ATOM   2895  CA  PRO    97     -13.050  47.270  16.920  1.00  0.00            
ATOM   2896  CB  PRO    97     -13.180  45.950  16.130  1.00  0.00            
ATOM   2897  CG  PRO    97     -13.220  44.870  17.230  1.00  0.00            
ATOM   2898  CD  PRO    97     -14.050  45.600  18.270  1.00  0.00            
ATOM   2899  C   PRO    97     -13.570  48.500  16.170  1.00  0.00            
ATOM   2900  O   PRO    97     -12.830  49.230  15.520  1.00  0.00            
ATOM   2901  N   GLU    98     -14.880  48.760  16.260  1.00  0.00            
ATOM   2902  H   GLU    98     -15.480  48.170  16.800  1.00  0.00            
ATOM   2903  CA  GLU    98     -15.630  49.860  15.630  1.00  0.00            
ATOM   2904  CB  GLU    98     -17.140  49.630  15.700  1.00  0.00            
ATOM   2905  CG  GLU    98     -17.890  49.330  16.990  1.00  0.00            
ATOM   2906  CD  GLU    98     -17.770  47.820  17.220  1.00  0.00            
ATOM   2907  OE1 GLU    98     -16.820  47.340  17.860  1.00  0.00            
ATOM   2908  OE2 GLU    98     -18.750  47.110  16.880  1.00  0.00            
ATOM   2909  C   GLU    98     -15.160  51.250  16.080  1.00  0.00            
ATOM   2910  O   GLU    98     -15.360  52.210  15.310  1.00  0.00            
ATOM   2911  N   TYR    99     -14.450  51.390  17.190  1.00  0.00            
ATOM   2912  H   TYR    99     -14.190  50.600  17.760  1.00  0.00            
ATOM   2913  CA  TYR    99     -13.970  52.670  17.710  1.00  0.00            
ATOM   2914  CB  TYR    99     -14.570  53.020  19.080  1.00  0.00            
ATOM   2915  CG  TYR    99     -16.090  53.030  19.100  1.00  0.00            
ATOM   2916  CD1 TYR    99     -16.820  53.670  18.100  1.00  0.00            
ATOM   2917  HD1 TYR    99     -16.330  54.340  17.390  1.00  0.00            
ATOM   2918  CD2 TYR    99     -16.710  52.150  20.000  1.00  0.00            
ATOM   2919  HD2 TYR    99     -16.130  51.720  20.820  1.00  0.00            
ATOM   2920  CE1 TYR    99     -18.200  53.450  18.020  1.00  0.00            
ATOM   2921  HE1 TYR    99     -18.810  54.030  17.340  1.00  0.00            
ATOM   2922  CE2 TYR    99     -18.040  51.810  19.790  1.00  0.00            
ATOM   2923  HE2 TYR    99     -18.510  51.060  20.440  1.00  0.00            
ATOM   2924  CZ  TYR    99     -18.770  52.460  18.810  1.00  0.00            
ATOM   2925  OH  TYR    99     -20.050  52.050  18.630  1.00  0.00            
ATOM   2926  HH  TYR    99     -20.460  51.620  19.440  1.00  0.00            
ATOM   2927  C   TYR    99     -12.430  52.740  17.750  1.00  0.00            
ATOM   2928  O   TYR    99     -11.780  51.990  18.470  1.00  0.00            
ATOM   2929  N   GLN   100     -11.980  53.500  16.760  1.00  0.00            
ATOM   2930  H   GLN   100     -12.600  53.870  16.060  1.00  0.00            
ATOM   2931  CA  GLN   100     -10.590  53.900  16.540  1.00  0.00            
ATOM   2932  CB  GLN   100     -10.010  53.850  15.130  1.00  0.00            
ATOM   2933  CG  GLN   100     -10.240  52.550  14.350  1.00  0.00            
ATOM   2934  CD  GLN   100      -9.770  52.680  12.910  1.00  0.00            
ATOM   2935  OE1 GLN   100      -8.620  52.980  12.620  1.00  0.00            
ATOM   2936  NE2 GLN   100     -10.720  52.350  12.040  1.00  0.00            
ATOM   2937 1HE2 GLN   100     -11.620  52.050  12.380  1.00  0.00            
ATOM   2938 2HE2 GLN   100     -10.540  52.380  11.050  1.00  0.00            
ATOM   2939  C   GLN   100     -10.200  55.240  17.170  1.00  0.00            
ATOM   2940  O   GLN   100      -9.130  55.450  17.740  1.00  0.00            
ATOM   2941  N   ARG   101     -11.110  56.220  17.210  1.00  0.00            
ATOM   2942  H   ARG   101     -12.010  56.060  16.790  1.00  0.00            
ATOM   2943  CA  ARG   101     -11.040  57.570  17.770  1.00  0.00            
ATOM   2944  CB  ARG   101     -11.710  58.700  16.990  1.00  0.00            
ATOM   2945  CG  ARG   101     -11.120  58.820  15.590  1.00  0.00            
ATOM   2946  CD  ARG   101     -12.110  59.510  14.630  1.00  0.00            
ATOM   2947  NE  ARG   101     -11.770  59.320  13.190  1.00  0.00            
ATOM   2948  HE  ARG   101     -10.830  59.030  13.020  1.00  0.00            
ATOM   2949  CZ  ARG   101     -12.600  59.500  12.150  1.00  0.00            
ATOM   2950  NH1 ARG   101     -13.910  59.650  12.380  1.00  0.00            
ATOM   2951 1HH1 ARG   101     -14.280  59.640  13.300  1.00  0.00            
ATOM   2952 2HH1 ARG   101     -14.520  59.780  11.600  1.00  0.00            
ATOM   2953  NH2 ARG   101     -12.150  59.540  10.890  1.00  0.00            
ATOM   2954 1HH2 ARG   101     -11.170  59.430  10.710  1.00  0.00            
ATOM   2955 2HH2 ARG   101     -12.790  59.670  10.140  1.00  0.00            
ATOM   2956  C   ARG   101     -11.620  57.600  19.190  1.00  0.00            
ATOM   2957  O   ARG   101     -12.810  57.590  19.450  1.00  0.00            
ATOM   2958  N   LEU   102     -10.640  57.530  20.100  1.00  0.00            
ATOM   2959  H   LEU   102      -9.670  57.590  19.860  1.00  0.00            
ATOM   2960  CA  LEU   102     -10.950  57.340  21.510  1.00  0.00            
ATOM   2961  CB  LEU   102     -10.060  56.170  21.950  1.00  0.00            
ATOM   2962  CG  LEU   102     -10.290  54.880  21.180  1.00  0.00            
ATOM   2963  CD1 LEU   102      -9.280  53.800  21.540  1.00  0.00            
ATOM   2964  CD2 LEU   102     -11.720  54.330  21.350  1.00  0.00            
ATOM   2965  C   LEU   102     -10.670  58.510  22.460  1.00  0.00            
ATOM   2966  O   LEU   102      -9.670  59.230  22.500  1.00  0.00            
ATOM   2967  N   ARG   103     -11.620  58.590  23.380  1.00  0.00            
ATOM   2968  H   ARG   103     -12.400  57.950  23.350  1.00  0.00            
ATOM   2969  CA  ARG   103     -11.750  59.510  24.520  1.00  0.00            
ATOM   2970  CB  ARG   103     -13.070  60.270  24.420  1.00  0.00            
ATOM   2971  CG  ARG   103     -13.060  61.330  23.310  1.00  0.00            
ATOM   2972  CD  ARG   103     -14.330  62.180  23.400  1.00  0.00            
ATOM   2973  NE  ARG   103     -15.490  61.290  23.290  1.00  0.00            
ATOM   2974  HE  ARG   103     -15.560  60.750  22.430  1.00  0.00            
ATOM   2975  CZ  ARG   103     -16.430  61.170  24.230  1.00  0.00            
ATOM   2976  NH1 ARG   103     -16.370  61.840  25.400  1.00  0.00            
ATOM   2977 1HH1 ARG   103     -15.600  62.440  25.590  1.00  0.00            
ATOM   2978 2HH1 ARG   103     -17.090  61.730  26.080  1.00  0.00            
ATOM   2979  NH2 ARG   103     -17.190  60.080  24.310  1.00  0.00            
ATOM   2980 1HH2 ARG   103     -17.070  59.330  23.670  1.00  0.00            
ATOM   2981 2HH2 ARG   103     -17.880  60.010  25.030  1.00  0.00            
ATOM   2982  C   ARG   103     -11.690  58.830  25.900  1.00  0.00            
ATOM   2983  O   ARG   103     -12.350  57.810  26.050  1.00  0.00            
ATOM   2984  N   ILE   104     -10.890  59.370  26.830  1.00  0.00            
ATOM   2985  H   ILE   104     -10.360  60.190  26.710  1.00  0.00            
ATOM   2986  CA  ILE   104     -10.820  58.660  28.130  1.00  0.00            
ATOM   2987  CB  ILE   104      -9.320  58.450  28.370  1.00  0.00            
ATOM   2988  CG1 ILE   104      -8.760  57.520  27.320  1.00  0.00            
ATOM   2989  CG2 ILE   104      -8.900  57.770  29.680  1.00  0.00            
ATOM   2990  CD  ILE   104      -9.460  56.220  26.920  1.00  0.00            
ATOM   2991  C   ILE   104     -11.450  59.500  29.250  1.00  0.00            
ATOM   2992  O   ILE   104     -11.460  60.720  29.130  1.00  0.00            
ATOM   2993  N   ASP   105     -12.140  58.890  30.200  1.00  0.00            
ATOM   2994  H   ASP   105     -12.160  57.890  30.240  1.00  0.00            
ATOM   2995  CA  ASP   105     -12.930  59.480  31.280  1.00  0.00            
ATOM   2996  CB  ASP   105     -13.980  58.520  31.830  1.00  0.00            
ATOM   2997  CG  ASP   105     -15.000  59.120  32.800  1.00  0.00            
ATOM   2998  OD1 ASP   105     -14.440  59.470  33.860  1.00  0.00            
ATOM   2999  OD2 ASP   105     -16.210  59.110  32.480  1.00  0.00            
ATOM   3000  C   ASP   105     -11.960  59.950  32.390  1.00  0.00            
ATOM   3001  O   ASP   105     -11.010  59.220  32.630  1.00  0.00            
ATOM   3002  N   PRO   106     -12.040  61.180  32.880  1.00  0.00            
ATOM   3003  CA  PRO   106     -11.250  61.750  33.980  1.00  0.00            
ATOM   3004  CB  PRO   106     -11.650  63.230  34.030  1.00  0.00            
ATOM   3005  CG  PRO   106     -13.090  63.200  33.550  1.00  0.00            
ATOM   3006  CD  PRO   106     -13.040  62.160  32.420  1.00  0.00            
ATOM   3007  C   PRO   106     -11.480  61.060  35.320  1.00  0.00            
ATOM   3008  O   PRO   106     -10.490  60.500  35.780  1.00  0.00            
ATOM   3009  N   ILE   107     -12.710  60.640  35.620  1.00  0.00            
ATOM   3010  H   ILE   107     -13.500  60.750  35.000  1.00  0.00            
ATOM   3011  CA  ILE   107     -12.910  60.000  36.920  1.00  0.00            
ATOM   3012  CB  ILE   107     -13.970  60.850  37.620  1.00  0.00            
ATOM   3013  CG1 ILE   107     -14.070  60.650  39.140  1.00  0.00            
ATOM   3014  CG2 ILE   107     -15.390  60.690  37.050  1.00  0.00            
ATOM   3015  CD  ILE   107     -12.880  61.240  39.890  1.00  0.00            
ATOM   3016  C   ILE   107     -13.040  58.470  36.950  1.00  0.00            
ATOM   3017  O   ILE   107     -12.570  57.940  37.950  1.00  0.00            
ATOM   3018  N   ASN   108     -13.540  57.820  35.890  1.00  0.00            
ATOM   3019  H   ASN   108     -13.740  58.280  35.030  1.00  0.00            
ATOM   3020  CA  ASN   108     -13.830  56.390  35.880  1.00  0.00            
ATOM   3021  CB  ASN   108     -14.990  56.200  34.890  1.00  0.00            
ATOM   3022  CG  ASN   108     -16.360  56.560  35.450  1.00  0.00            
ATOM   3023  OD1 ASN   108     -17.080  55.810  36.100  1.00  0.00            
ATOM   3024  ND2 ASN   108     -16.780  57.820  35.320  1.00  0.00            
ATOM   3025 1HD2 ASN   108     -16.210  58.490  34.840  1.00  0.00            
ATOM   3026 2HD2 ASN   108     -17.690  58.090  35.670  1.00  0.00            
ATOM   3027  C   ASN   108     -12.670  55.440  35.560  1.00  0.00            
ATOM   3028  O   ASN   108     -12.360  54.620  36.440  1.00  0.00            
ATOM   3029  N   GLU   109     -12.090  55.550  34.390  1.00  0.00            
ATOM   3030  H   GLU   109     -12.490  56.160  33.690  1.00  0.00            
ATOM   3031  CA  GLU   109     -10.890  54.890  33.830  1.00  0.00            
ATOM   3032  CB  GLU   109     -10.690  55.370  32.390  1.00  0.00            
ATOM   3033  CG  GLU   109     -11.510  54.720  31.300  1.00  0.00            
ATOM   3034  CD  GLU   109     -12.860  55.310  30.870  1.00  0.00            
ATOM   3035  OE1 GLU   109     -13.870  54.920  31.490  1.00  0.00            
ATOM   3036  OE2 GLU   109     -12.930  55.990  29.810  1.00  0.00            
ATOM   3037  C   GLU   109      -9.610  55.080  34.640  1.00  0.00            
ATOM   3038  O   GLU   109      -9.030  56.160  34.690  1.00  0.00            
ATOM   3039  N   ARG   110      -9.350  54.130  35.530  1.00  0.00            
ATOM   3040  H   ARG   110      -9.970  53.340  35.660  1.00  0.00            
ATOM   3041  CA  ARG   110      -8.160  54.120  36.380  1.00  0.00            
ATOM   3042  CB  ARG   110      -8.610  54.170  37.850  1.00  0.00            
ATOM   3043  CG  ARG   110      -9.030  55.580  38.210  1.00  0.00            
ATOM   3044  CD  ARG   110      -9.550  55.600  39.660  1.00  0.00            
ATOM   3045  NE  ARG   110      -8.530  55.380  40.700  1.00  0.00            
ATOM   3046  HE  ARG   110      -7.620  55.180  40.350  1.00  0.00            
ATOM   3047  CZ  ARG   110      -8.710  55.420  42.030  1.00  0.00            
ATOM   3048  NH1 ARG   110      -9.990  55.280  42.420  1.00  0.00            
ATOM   3049 1HH1 ARG   110     -10.710  55.150  41.760  1.00  0.00            
ATOM   3050 2HH1 ARG   110     -10.220  55.300  43.400  1.00  0.00            
ATOM   3051  NH2 ARG   110      -7.610  55.620  42.770  1.00  0.00            
ATOM   3052 1HH2 ARG   110      -6.720  55.710  42.310  1.00  0.00            
ATOM   3053 2HH2 ARG   110      -7.670  55.660  43.770  1.00  0.00            
ATOM   3054  C   ARG   110      -7.090  53.030  36.200  1.00  0.00            
ATOM   3055  O   ARG   110      -5.880  53.210  36.290  1.00  0.00            
ATOM   3056  N   SER   111      -7.550  51.790  36.290  1.00  0.00            
ATOM   3057  H   SER   111      -8.510  51.570  36.490  1.00  0.00            
ATOM   3058  CA  SER   111      -6.690  50.620  36.080  1.00  0.00            
ATOM   3059  CB  SER   111      -6.420  49.810  37.360  1.00  0.00            
ATOM   3060  OG  SER   111      -5.870  50.670  38.370  1.00  0.00            
ATOM   3061  HG  SER   111      -5.300  50.100  38.960  1.00  0.00            
ATOM   3062  C   SER   111      -7.130  49.570  35.070  1.00  0.00            
ATOM   3063  O   SER   111      -8.210  49.000  35.210  1.00  0.00            
ATOM   3064  N   PHE   112      -6.150  49.270  34.220  1.00  0.00            
ATOM   3065  H   PHE   112      -5.230  49.610  34.370  1.00  0.00            
ATOM   3066  CA  PHE   112      -6.250  48.440  33.020  1.00  0.00            
ATOM   3067  CB  PHE   112      -5.770  49.050  31.690  1.00  0.00            
ATOM   3068  CG  PHE   112      -6.610  50.250  31.270  1.00  0.00            
ATOM   3069  CD1 PHE   112      -7.800  50.190  30.570  1.00  0.00            
ATOM   3070  HD1 PHE   112      -8.200  49.230  30.210  1.00  0.00            
ATOM   3071  CD2 PHE   112      -6.090  51.490  31.650  1.00  0.00            
ATOM   3072  HD2 PHE   112      -5.110  51.540  32.120  1.00  0.00            
ATOM   3073  CE1 PHE   112      -8.500  51.360  30.310  1.00  0.00            
ATOM   3074  HE1 PHE   112      -9.470  51.300  29.830  1.00  0.00            
ATOM   3075  CE2 PHE   112      -6.790  52.640  31.340  1.00  0.00            
ATOM   3076  HE2 PHE   112      -6.400  53.600  31.710  1.00  0.00            
ATOM   3077  CZ  PHE   112      -8.000  52.610  30.650  1.00  0.00            
ATOM   3078  HZ  PHE   112      -8.520  53.530  30.390  1.00  0.00            
ATOM   3079  C   PHE   112      -5.280  47.250  33.130  1.00  0.00            
ATOM   3080  O   PHE   112      -4.120  47.430  33.460  1.00  0.00            
ATOM   3081  N   ILE   113      -5.750  46.140  32.580  1.00  0.00            
ATOM   3082  H   ILE   113      -6.740  46.000  32.400  1.00  0.00            
ATOM   3083  CA  ILE   113      -4.920  45.000  32.180  1.00  0.00            
ATOM   3084  CB  ILE   113      -5.240  43.730  32.980  1.00  0.00            
ATOM   3085  CG1 ILE   113      -4.700  43.780  34.410  1.00  0.00            
ATOM   3086  CG2 ILE   113      -4.750  42.440  32.340  1.00  0.00            
ATOM   3087  CD  ILE   113      -5.120  42.530  35.170  1.00  0.00            
ATOM   3088  C   ILE   113      -5.120  44.780  30.670  1.00  0.00            
ATOM   3089  O   ILE   113      -6.190  44.730  30.070  1.00  0.00            
ATOM   3090  N   CYS   114      -3.940  44.910  30.040  1.00  0.00            
ATOM   3091  H   CYS   114      -3.110  45.150  30.520  1.00  0.00            
ATOM   3092  CA  CYS   114      -3.820  44.710  28.610  1.00  0.00            
ATOM   3093  CB  CYS   114      -3.320  45.950  27.840  1.00  0.00            
ATOM   3094  SG  CYS   114      -3.660  47.520  28.700  1.00  0.00            
ATOM   3095  HG  CYS   114      -3.080  47.900  27.570  1.00  0.00            
ATOM   3096  C   CYS   114      -2.900  43.510  28.370  1.00  0.00            
ATOM   3097  O   CYS   114      -1.700  43.710  28.200  1.00  0.00            
ATOM   3098  N   ASN   115      -3.530  42.380  28.070  1.00  0.00            
ATOM   3099  H   ASN   115      -4.490  42.350  27.770  1.00  0.00            
ATOM   3100  CA  ASN   115      -2.860  41.080  28.130  1.00  0.00            
ATOM   3101  CB  ASN   115      -3.420  40.300  29.340  1.00  0.00            
ATOM   3102  CG  ASN   115      -4.730  39.560  29.110  1.00  0.00            
ATOM   3103  OD1 ASN   115      -5.740  40.090  28.690  1.00  0.00            
ATOM   3104  ND2 ASN   115      -4.790  38.230  29.090  1.00  0.00            
ATOM   3105 1HD2 ASN   115      -3.950  37.680  29.220  1.00  0.00            
ATOM   3106 2HD2 ASN   115      -5.660  37.760  28.950  1.00  0.00            
ATOM   3107  C   ASN   115      -2.810  40.220  26.870  1.00  0.00            
ATOM   3108  O   ASN   115      -3.790  40.130  26.130  1.00  0.00            
ATOM   3109  N   TYR   116      -1.650  39.620  26.600  1.00  0.00            
ATOM   3110  H   TYR   116      -0.820  39.780  27.140  1.00  0.00            
ATOM   3111  CA  TYR   116      -1.520  38.710  25.480  1.00  0.00            
ATOM   3112  CB  TYR   116      -0.440  39.230  24.540  1.00  0.00            
ATOM   3113  CG  TYR   116      -0.630  38.710  23.120  1.00  0.00            
ATOM   3114  CD1 TYR   116      -1.270  39.530  22.210  1.00  0.00            
ATOM   3115  HD1 TYR   116      -1.900  40.340  22.550  1.00  0.00            
ATOM   3116  CD2 TYR   116       0.070  37.590  22.630  1.00  0.00            
ATOM   3117  HD2 TYR   116       0.450  36.860  23.330  1.00  0.00            
ATOM   3118  CE1 TYR   116      -1.140  39.320  20.840  1.00  0.00            
ATOM   3119  HE1 TYR   116      -1.690  39.940  20.150  1.00  0.00            
ATOM   3120  CE2 TYR   116       0.260  37.450  21.270  1.00  0.00            
ATOM   3121  HE2 TYR   116       0.880  36.640  20.920  1.00  0.00            
ATOM   3122  CZ  TYR   116      -0.310  38.330  20.330  1.00  0.00            
ATOM   3123  OH  TYR   116      -0.580  37.940  19.060  1.00  0.00            
ATOM   3124  HH  TYR   116      -1.470  38.270  18.740  1.00  0.00            
ATOM   3125  C   TYR   116      -1.490  37.240  25.940  1.00  0.00            
ATOM   3126  O   TYR   116      -2.530  36.620  26.200  1.00  0.00            
ATOM   3127  N   LYS   117      -0.280  36.710  26.040  1.00  0.00            
ATOM   3128  H   LYS   117       0.520  37.020  25.540  1.00  0.00            
ATOM   3129  CA  LYS   117      -0.100  35.550  26.940  1.00  0.00            
ATOM   3130  CB  LYS   117       0.310  34.330  26.120  1.00  0.00            
ATOM   3131  CG  LYS   117      -0.880  33.510  25.610  1.00  0.00            
ATOM   3132  CD  LYS   117      -0.540  32.020  25.520  1.00  0.00            
ATOM   3133  CE  LYS   117      -1.650  31.270  24.770  1.00  0.00            
ATOM   3134 1MNZ LYS   117      -0.620  29.920  23.970  1.00  0.00            
ATOM   3135 2MNZ LYS   117      -1.700  29.400  25.020  1.00  0.00            
ATOM   3136  NZ  LYS   117      -1.230  29.880  24.530  1.00  0.00            
ATOM   3137  HZ1 LYS   117      -0.490  29.870  23.850  1.00  0.00            
ATOM   3138  HZ2 LYS   117      -0.900  29.480  25.390  1.00  0.00            
ATOM   3139  HZ3 LYS   117      -2.000  29.350  24.200  1.00  0.00            
ATOM   3140  C   LYS   117       0.990  35.760  28.000  1.00  0.00            
ATOM   3141  O   LYS   117       0.660  36.050  29.150  1.00  0.00            
ATOM   3142  N   GLU   118       2.240  35.790  27.560  1.00  0.00            
ATOM   3143  H   GLU   118       2.460  35.460  26.640  1.00  0.00            
ATOM   3144  CA  GLU   118       3.420  36.260  28.270  1.00  0.00            
ATOM   3145  CB  GLU   118       4.770  35.760  27.720  1.00  0.00            
ATOM   3146  CG  GLU   118       4.870  34.270  27.410  1.00  0.00            
ATOM   3147  CD  GLU   118       4.230  34.000  26.040  1.00  0.00            
ATOM   3148  OE1 GLU   118       3.760  32.850  25.880  1.00  0.00            
ATOM   3149  OE2 GLU   118       4.150  34.910  25.180  1.00  0.00            
ATOM   3150  C   GLU   118       3.570  37.770  28.440  1.00  0.00            
ATOM   3151  O   GLU   118       4.130  38.210  29.450  1.00  0.00            
ATOM   3152  N   HIS   119       3.380  38.440  27.320  1.00  0.00            
ATOM   3153  H   HIS   119       3.120  37.980  26.470  1.00  0.00            
ATOM   3154  CA  HIS   119       3.510  39.900  27.210  1.00  0.00            
ATOM   3155  CB  HIS   119       3.670  40.130  25.700  1.00  0.00            
ATOM   3156  CG  HIS   119       4.350  41.410  25.200  1.00  0.00            
ATOM   3157  ND1 HIS   119       3.940  42.630  25.550  1.00  0.00            
ATOM   3158  CD2 HIS   119       5.280  41.460  24.270  1.00  0.00            
ATOM   3159  HD2 HIS   119       5.750  40.610  23.760  1.00  0.00            
ATOM   3160  CE1 HIS   119       4.650  43.460  24.780  1.00  0.00            
ATOM   3161  HE1 HIS   119       4.530  44.540  24.750  1.00  0.00            
ATOM   3162  NE2 HIS   119       5.520  42.740  24.070  1.00  0.00            
ATOM   3163  HE2 HIS   119       6.230  43.120  23.470  1.00  0.00            
ATOM   3164  C   HIS   119       2.210  40.570  27.680  1.00  0.00            
ATOM   3165  O   HIS   119       1.160  40.340  27.100  1.00  0.00            
ATOM   3166  N   TRP   120       2.410  41.020  28.910  1.00  0.00            
ATOM   3167  H   TRP   120       3.230  40.790  29.460  1.00  0.00            
ATOM   3168  CA  TRP   120       1.440  41.900  29.580  1.00  0.00            
ATOM   3169  CB  TRP   120       1.040  41.330  30.930  1.00  0.00            
ATOM   3170  CG  TRP   120       0.200  40.050  31.020  1.00  0.00            
ATOM   3171  CD1 TRP   120       0.180  39.010  30.180  1.00  0.00            
ATOM   3172  HD1 TRP   120       0.780  38.940  29.260  1.00  0.00            
ATOM   3173  CD2 TRP   120      -0.790  39.760  31.950  1.00  0.00            
ATOM   3174  NE1 TRP   120      -0.660  38.080  30.600  1.00  0.00            
ATOM   3175  HE1 TRP   120      -0.790  37.190  30.180  1.00  0.00            
ATOM   3176  CE2 TRP   120      -1.320  38.490  31.680  1.00  0.00            
ATOM   3177  CE3 TRP   120      -1.220  40.420  33.100  1.00  0.00            
ATOM   3178  HE3 TRP   120      -0.880  41.450  33.240  1.00  0.00            
ATOM   3179  CZ2 TRP   120      -2.220  37.940  32.570  1.00  0.00            
ATOM   3180  HZ2 TRP   120      -2.710  36.990  32.340  1.00  0.00            
ATOM   3181  CZ3 TRP   120      -2.040  39.850  34.060  1.00  0.00            
ATOM   3182  HZ3 TRP   120      -2.280  40.350  34.980  1.00  0.00            
ATOM   3183  CH2 TRP   120      -2.550  38.570  33.760  1.00  0.00            
ATOM   3184  HH2 TRP   120      -3.200  38.090  34.470  1.00  0.00            
ATOM   3185  C   TRP   120       1.760  43.400  29.690  1.00  0.00            
ATOM   3186  O   TRP   120       2.690  43.730  30.410  1.00  0.00            
ATOM   3187  N   PHE   121       0.700  44.170  29.450  1.00  0.00            
ATOM   3188  H   PHE   121      -0.100  43.860  28.930  1.00  0.00            
ATOM   3189  CA  PHE   121       0.660  45.550  29.960  1.00  0.00            
ATOM   3190  CB  PHE   121       0.210  46.440  28.810  1.00  0.00            
ATOM   3191  CG  PHE   121       1.160  46.560  27.600  1.00  0.00            
ATOM   3192  CD1 PHE   121       1.070  45.830  26.420  1.00  0.00            
ATOM   3193  HD1 PHE   121       0.300  45.070  26.340  1.00  0.00            
ATOM   3194  CD2 PHE   121       2.110  47.570  27.660  1.00  0.00            
ATOM   3195  HD2 PHE   121       2.190  48.200  28.540  1.00  0.00            
ATOM   3196  CE1 PHE   121       1.910  46.040  25.340  1.00  0.00            
ATOM   3197  HE1 PHE   121       1.800  45.440  24.430  1.00  0.00            
ATOM   3198  CE2 PHE   121       2.980  47.770  26.600  1.00  0.00            
ATOM   3199  HE2 PHE   121       3.740  48.550  26.660  1.00  0.00            
ATOM   3200  CZ  PHE   121       2.890  47.020  25.410  1.00  0.00            
ATOM   3201  HZ  PHE   121       3.580  47.200  24.590  1.00  0.00            
ATOM   3202  C   PHE   121      -0.320  45.750  31.120  1.00  0.00            
ATOM   3203  O   PHE   121      -1.420  45.200  31.040  1.00  0.00            
ATOM   3204  N   THR   122       0.260  46.250  32.190  1.00  0.00            
ATOM   3205  H   THR   122       1.250  46.390  32.280  1.00  0.00            
ATOM   3206  CA  THR   122      -0.530  46.680  33.360  1.00  0.00            
ATOM   3207  CB  THR   122      -0.210  45.930  34.670  1.00  0.00            
ATOM   3208  OG1 THR   122       1.180  45.700  34.840  1.00  0.00            
ATOM   3209  HG1 THR   122       1.470  44.980  34.170  1.00  0.00            
ATOM   3210  CG2 THR   122      -1.140  44.730  34.820  1.00  0.00            
ATOM   3211  C   THR   122      -0.360  48.170  33.600  1.00  0.00            
ATOM   3212  O   THR   122       0.790  48.600  33.620  1.00  0.00            
ATOM   3213  N   VAL   123      -1.490  48.860  33.430  1.00  0.00            
ATOM   3214  H   VAL   123      -2.350  48.410  33.350  1.00  0.00            
ATOM   3215  CA  VAL   123      -1.630  50.320  33.330  1.00  0.00            
ATOM   3216  CB  VAL   123      -2.170  50.870  31.990  1.00  0.00            
ATOM   3217  CG1 VAL   123      -1.610  52.280  31.810  1.00  0.00            
ATOM   3218  CG2 VAL   123      -1.960  49.910  30.830  1.00  0.00            
ATOM   3219  C   VAL   123      -2.410  50.920  34.510  1.00  0.00            
ATOM   3220  O   VAL   123      -3.550  50.520  34.720  1.00  0.00            
ATOM   3221  N   ARG   124      -1.730  51.760  35.290  1.00  0.00            
ATOM   3222  H   ARG   124      -0.770  51.980  35.100  1.00  0.00            
ATOM   3223  CA  ARG   124      -2.200  52.470  36.490  1.00  0.00            
ATOM   3224  CB  ARG   124      -1.570  51.910  37.780  1.00  0.00            
ATOM   3225  CG  ARG   124      -1.880  50.440  38.070  1.00  0.00            
ATOM   3226  CD  ARG   124      -1.090  50.010  39.290  1.00  0.00            
ATOM   3227  NE  ARG   124       0.350  49.800  39.040  1.00  0.00            
ATOM   3228  HE  ARG   124       0.680  50.000  38.140  1.00  0.00            
ATOM   3229  CZ  ARG   124       1.190  49.360  39.990  1.00  0.00            
ATOM   3230  NH1 ARG   124       0.760  49.020  41.220  1.00  0.00            
ATOM   3231 1HH1 ARG   124      -0.210  49.090  41.440  1.00  0.00            
ATOM   3232 2HH1 ARG   124       1.420  48.700  41.910  1.00  0.00            
ATOM   3233  NH2 ARG   124       2.450  49.310  39.550  1.00  0.00            
ATOM   3234 1HH2 ARG   124       2.660  49.580  38.630  1.00  0.00            
ATOM   3235 2HH2 ARG   124       3.180  48.990  40.180  1.00  0.00            
ATOM   3236  C   ARG   124      -1.970  53.980  36.390  1.00  0.00            
ATOM   3237  O   ARG   124      -0.830  54.370  36.120  1.00  0.00            
ATOM   3238  N   LYS   125      -2.920  54.620  37.040  1.00  0.00            
ATOM   3239  H   LYS   125      -3.630  54.130  37.540  1.00  0.00            
ATOM   3240  CA  LYS   125      -3.020  56.080  37.150  1.00  0.00            
ATOM   3241  CB  LYS   125      -4.450  56.570  37.020  1.00  0.00            
ATOM   3242  CG  LYS   125      -4.570  58.080  36.750  1.00  0.00            
ATOM   3243  CD  LYS   125      -6.000  58.620  36.650  1.00  0.00            
ATOM   3244  CE  LYS   125      -6.070  60.020  36.030  1.00  0.00            
ATOM   3245 1MNZ LYS   125      -7.430  61.200  35.460  1.00  0.00            
ATOM   3246 2MNZ LYS   125      -7.950  59.860  36.120  1.00  0.00            
ATOM   3247  NZ  LYS   125      -7.460  60.450  35.820  1.00  0.00            
ATOM   3248  HZ1 LYS   125      -7.470  61.360  35.380  1.00  0.00            
ATOM   3249  HZ2 LYS   125      -7.930  59.800  35.230  1.00  0.00            
ATOM   3250  HZ3 LYS   125      -7.930  60.510  36.690  1.00  0.00            
ATOM   3251  C   LYS   125      -2.390  56.520  38.470  1.00  0.00            
ATOM   3252  O   LYS   125      -3.070  56.430  39.490  1.00  0.00            
ATOM   3253  N   LEU   126      -1.260  57.200  38.300  1.00  0.00            
ATOM   3254  H   LEU   126      -0.790  57.320  37.440  1.00  0.00            
ATOM   3255  CA  LEU   126      -0.670  57.820  39.510  1.00  0.00            
ATOM   3256  CB  LEU   126       0.840  57.600  39.580  1.00  0.00            
ATOM   3257  CG  LEU   126       1.450  56.230  39.920  1.00  0.00            
ATOM   3258  CD1 LEU   126       1.010  55.040  39.050  1.00  0.00            
ATOM   3259  CD2 LEU   126       2.960  56.300  40.070  1.00  0.00            
ATOM   3260  C   LEU   126      -1.030  59.270  39.800  1.00  0.00            
ATOM   3261  O   LEU   126      -0.260  60.210  39.600  1.00  0.00            
ATOM   3262  N   GLY   127      -2.280  59.500  40.170  1.00  0.00            
ATOM   3263  H   GLY   127      -2.930  58.760  40.350  1.00  0.00            
ATOM   3264  CA  GLY   127      -2.880  60.830  40.390  1.00  0.00            
ATOM   3265  C   GLY   127      -3.320  61.380  39.030  1.00  0.00            
ATOM   3266  O   GLY   127      -4.510  61.310  38.720  1.00  0.00            
ATOM   3267  N   LYS   128      -2.450  62.040  38.280  1.00  0.00            
ATOM   3268  H   LYS   128      -1.550  62.310  38.640  1.00  0.00            
ATOM   3269  CA  LYS   128      -2.670  62.440  36.890  1.00  0.00            
ATOM   3270  CB  LYS   128      -2.310  63.930  36.790  1.00  0.00            
ATOM   3271  CG  LYS   128      -2.870  64.540  35.500  1.00  0.00            
ATOM   3272  CD  LYS   128      -2.590  66.050  35.510  1.00  0.00            
ATOM   3273  CE  LYS   128      -2.910  66.760  34.190  1.00  0.00            
ATOM   3274 1MNZ LYS   128      -1.450  67.920  34.400  1.00  0.00            
ATOM   3275 2MNZ LYS   128      -2.790  68.630  33.960  1.00  0.00            
ATOM   3276  NZ  LYS   128      -2.230  68.060  34.190  1.00  0.00            
ATOM   3277  HZ1 LYS   128      -1.280  67.930  34.460  1.00  0.00            
ATOM   3278  HZ2 LYS   128      -2.270  68.450  33.270  1.00  0.00            
ATOM   3279  HZ3 LYS   128      -2.680  68.670  34.840  1.00  0.00            
ATOM   3280  C   LYS   128      -2.010  61.610  35.780  1.00  0.00            
ATOM   3281  O   LYS   128      -2.660  61.180  34.830  1.00  0.00            
ATOM   3282  N   GLN   129      -0.740  61.270  35.880  1.00  0.00            
ATOM   3283  H   GLN   129      -0.180  61.560  36.670  1.00  0.00            
ATOM   3284  CA  GLN   129       0.060  60.480  34.910  1.00  0.00            
ATOM   3285  CB  GLN   129       1.540  60.720  35.250  1.00  0.00            
ATOM   3286  CG  GLN   129       2.270  61.770  34.410  1.00  0.00            
ATOM   3287  CD  GLN   129       1.830  63.170  34.840  1.00  0.00            
ATOM   3288  OE1 GLN   129       2.170  63.580  35.950  1.00  0.00            
ATOM   3289  NE2 GLN   129       0.960  63.930  34.170  1.00  0.00            
ATOM   3290 1HE2 GLN   129       0.540  63.590  33.320  1.00  0.00            
ATOM   3291 2HE2 GLN   129       0.720  64.850  34.510  1.00  0.00            
ATOM   3292  C   GLN   129      -0.200  58.970  34.900  1.00  0.00            
ATOM   3293  O   GLN   129      -0.320  58.340  35.940  1.00  0.00            
ATOM   3294  N   TRP   130      -0.040  58.390  33.720  1.00  0.00            
ATOM   3295  H   TRP   130       0.160  58.900  32.860  1.00  0.00            
ATOM   3296  CA  TRP   130      -0.170  56.940  33.560  1.00  0.00            
ATOM   3297  CB  TRP   130      -0.980  56.600  32.320  1.00  0.00            
ATOM   3298  CG  TRP   130      -2.430  57.130  32.360  1.00  0.00            
ATOM   3299  CD1 TRP   130      -2.780  58.340  31.930  1.00  0.00            
ATOM   3300  HD1 TRP   130      -2.130  59.060  31.430  1.00  0.00            
ATOM   3301  CD2 TRP   130      -3.550  56.480  32.840  1.00  0.00            
ATOM   3302  NE1 TRP   130      -4.070  58.480  32.180  1.00  0.00            
ATOM   3303  HE1 TRP   130      -4.590  59.330  32.020  1.00  0.00            
ATOM   3304  CE2 TRP   130      -4.600  57.370  32.690  1.00  0.00            
ATOM   3305  CE3 TRP   130      -3.740  55.170  33.290  1.00  0.00            
ATOM   3306  HE3 TRP   130      -2.890  54.530  33.440  1.00  0.00            
ATOM   3307  CZ2 TRP   130      -5.870  57.010  33.120  1.00  0.00            
ATOM   3308  HZ2 TRP   130      -6.700  57.730  33.180  1.00  0.00            
ATOM   3309  CZ3 TRP   130      -5.030  54.710  33.540  1.00  0.00            
ATOM   3310  HZ3 TRP   130      -5.240  53.670  33.750  1.00  0.00            
ATOM   3311  CH2 TRP   130      -6.040  55.680  33.480  1.00  0.00            
ATOM   3312  HH2 TRP   130      -7.040  55.350  33.730  1.00  0.00            
ATOM   3313  C   TRP   130       1.180  56.220  33.460  1.00  0.00            
ATOM   3314  O   TRP   130       2.120  56.600  32.780  1.00  0.00            
ATOM   3315  N   PHE   131       1.260  55.200  34.330  1.00  0.00            
ATOM   3316  H   PHE   131       0.510  54.930  34.910  1.00  0.00            
ATOM   3317  CA  PHE   131       2.490  54.410  34.460  1.00  0.00            
ATOM   3318  CB  PHE   131       2.800  54.350  35.950  1.00  0.00            
ATOM   3319  CG  PHE   131       4.090  53.770  36.530  1.00  0.00            
ATOM   3320  CD1 PHE   131       5.280  54.470  36.500  1.00  0.00            
ATOM   3321  HD1 PHE   131       5.360  55.380  35.900  1.00  0.00            
ATOM   3322  CD2 PHE   131       4.060  52.510  37.130  1.00  0.00            
ATOM   3323  HD2 PHE   131       3.210  51.840  37.010  1.00  0.00            
ATOM   3324  CE1 PHE   131       6.390  54.070  37.240  1.00  0.00            
ATOM   3325  HE1 PHE   131       7.290  54.680  37.260  1.00  0.00            
ATOM   3326  CE2 PHE   131       5.180  52.150  37.880  1.00  0.00            
ATOM   3327  HE2 PHE   131       5.130  51.190  38.410  1.00  0.00            
ATOM   3328  CZ  PHE   131       6.330  52.910  37.990  1.00  0.00            
ATOM   3329  HZ  PHE   131       7.170  52.590  38.630  1.00  0.00            
ATOM   3330  C   PHE   131       2.270  53.050  33.780  1.00  0.00            
ATOM   3331  O   PHE   131       1.490  52.220  34.260  1.00  0.00            
ATOM   3332  N   ASN   132       2.680  53.080  32.520  1.00  0.00            
ATOM   3333  H   ASN   132       3.060  53.900  32.100  1.00  0.00            
ATOM   3334  CA  ASN   132       2.600  51.950  31.570  1.00  0.00            
ATOM   3335  CB  ASN   132       2.270  52.310  30.130  1.00  0.00            
ATOM   3336  CG  ASN   132       1.720  51.200  29.260  1.00  0.00            
ATOM   3337  OD1 ASN   132       1.530  50.070  29.730  1.00  0.00            
ATOM   3338  ND2 ASN   132       1.600  51.360  27.950  1.00  0.00            
ATOM   3339 1HD2 ASN   132       1.870  52.230  27.530  1.00  0.00            
ATOM   3340 2HD2 ASN   132       1.230  50.620  27.380  1.00  0.00            
ATOM   3341  C   ASN   132       3.760  50.940  31.730  1.00  0.00            
ATOM   3342  O   ASN   132       4.860  51.120  31.210  1.00  0.00            
ATOM   3343  N   LEU   133       3.320  49.800  32.240  1.00  0.00            
ATOM   3344  H   LEU   133       2.360  49.570  32.330  1.00  0.00            
ATOM   3345  CA  LEU   133       4.250  48.790  32.770  1.00  0.00            
ATOM   3346  CB  LEU   133       4.280  48.510  34.280  1.00  0.00            
ATOM   3347  CG  LEU   133       5.580  47.950  34.850  1.00  0.00            
ATOM   3348  CD1 LEU   133       6.130  48.850  35.980  1.00  0.00            
ATOM   3349  CD2 LEU   133       5.320  46.590  35.520  1.00  0.00            
ATOM   3350  C   LEU   133       4.040  47.470  32.020  1.00  0.00            
ATOM   3351  O   LEU   133       2.950  47.040  31.710  1.00  0.00            
ATOM   3352  N   ASN   134       5.110  46.940  31.410  1.00  0.00            
ATOM   3353  H   ASN   134       6.000  47.380  31.360  1.00  0.00            
ATOM   3354  CA  ASN   134       5.010  45.610  30.760  1.00  0.00            
ATOM   3355  CB  ASN   134       5.450  45.890  29.320  1.00  0.00            
ATOM   3356  CG  ASN   134       5.400  44.690  28.390  1.00  0.00            
ATOM   3357  OD1 ASN   134       6.310  43.860  28.240  1.00  0.00            
ATOM   3358  ND2 ASN   134       4.400  44.600  27.510  1.00  0.00            
ATOM   3359 1HD2 ASN   134       3.690  45.310  27.500  1.00  0.00            
ATOM   3360 2HD2 ASN   134       4.350  43.830  26.890  1.00  0.00            
ATOM   3361  C   ASN   134       6.000  44.630  31.400  1.00  0.00            
ATOM   3362  O   ASN   134       7.020  45.060  31.930  1.00  0.00            
ATOM   3363  N   SER   135       5.630  43.360  31.310  1.00  0.00            
ATOM   3364  H   SER   135       4.740  43.120  30.920  1.00  0.00            
ATOM   3365  CA  SER   135       6.390  42.160  31.710  1.00  0.00            
ATOM   3366  CB  SER   135       5.500  40.910  31.790  1.00  0.00            
ATOM   3367  OG  SER   135       4.900  40.640  30.520  1.00  0.00            
ATOM   3368  HG  SER   135       4.750  39.650  30.450  1.00  0.00            
ATOM   3369  C   SER   135       7.660  41.770  30.970  1.00  0.00            
ATOM   3370  O   SER   135       8.550  41.240  31.630  1.00  0.00            
ATOM   3371  N   LEU   136       7.780  42.060  29.670  1.00  0.00            
ATOM   3372  H   LEU   136       7.090  42.590  29.180  1.00  0.00            
ATOM   3373  CA  LEU   136       8.910  41.670  28.790  1.00  0.00            
ATOM   3374  CB  LEU   136       8.610  40.810  27.570  1.00  0.00            
ATOM   3375  CG  LEU   136       8.070  39.400  27.850  1.00  0.00            
ATOM   3376  CD1 LEU   136       7.880  38.670  26.530  1.00  0.00            
ATOM   3377  CD2 LEU   136       9.010  38.640  28.780  1.00  0.00            
ATOM   3378  C   LEU   136       9.700  42.900  28.370  1.00  0.00            
ATOM   3379  O   LEU   136      10.900  42.720  28.110  1.00  0.00            
ATOM   3380  N   LEU   137       9.020  44.000  28.090  1.00  0.00            
ATOM   3381  H   LEU   137       8.010  44.020  28.070  1.00  0.00            
ATOM   3382  CA  LEU   137       9.650  45.280  27.780  1.00  0.00            
ATOM   3383  CB  LEU   137       8.620  46.060  26.960  1.00  0.00            
ATOM   3384  CG  LEU   137       8.210  45.330  25.690  1.00  0.00            
ATOM   3385  CD1 LEU   137       7.130  46.120  24.940  1.00  0.00            
ATOM   3386  CD2 LEU   137       9.430  45.350  24.760  1.00  0.00            
ATOM   3387  C   LEU   137       9.950  45.900  29.140  1.00  0.00            
ATOM   3388  O   LEU   137       9.010  46.210  29.890  1.00  0.00            
ATOM   3389  N   THR   138      11.190  45.660  29.560  1.00  0.00            
ATOM   3390  H   THR   138      11.820  45.140  28.980  1.00  0.00            
ATOM   3391  CA  THR   138      11.840  46.050  30.820  1.00  0.00            
ATOM   3392  CB  THR   138      13.350  45.750  30.850  1.00  0.00            
ATOM   3393  OG1 THR   138      14.110  46.240  29.730  1.00  0.00            
ATOM   3394  HG1 THR   138      15.080  46.200  29.980  1.00  0.00            
ATOM   3395  CG2 THR   138      13.680  44.310  31.220  1.00  0.00            
ATOM   3396  C   THR   138      11.770  47.550  31.110  1.00  0.00            
ATOM   3397  O   THR   138      12.230  48.440  30.400  1.00  0.00            
ATOM   3398  N   GLY   139      10.910  47.820  32.070  1.00  0.00            
ATOM   3399  H   GLY   139      10.290  47.150  32.470  1.00  0.00            
ATOM   3400  CA  GLY   139      10.800  49.180  32.650  1.00  0.00            
ATOM   3401  C   GLY   139       9.490  49.900  32.350  1.00  0.00            
ATOM   3402  O   GLY   139       8.710  49.370  31.570  1.00  0.00            
ATOM   3403  N   PRO   140       9.070  50.820  33.210  1.00  0.00            
ATOM   3404  CA  PRO   140       7.860  51.600  32.870  1.00  0.00            
ATOM   3405  CB  PRO   140       7.390  52.160  34.210  1.00  0.00            
ATOM   3406  CG  PRO   140       8.710  52.380  34.920  1.00  0.00            
ATOM   3407  CD  PRO   140       9.560  51.150  34.560  1.00  0.00            
ATOM   3408  C   PRO   140       8.140  52.650  31.780  1.00  0.00            
ATOM   3409  O   PRO   140       9.220  53.250  31.830  1.00  0.00            
ATOM   3410  N   GLU   141       7.120  53.130  31.090  1.00  0.00            
ATOM   3411  H   GLU   141       6.250  52.650  31.070  1.00  0.00            
ATOM   3412  CA  GLU   141       7.040  54.330  30.230  1.00  0.00            
ATOM   3413  CB  GLU   141       6.690  54.070  28.760  1.00  0.00            
ATOM   3414  CG  GLU   141       7.930  53.880  27.890  1.00  0.00            
ATOM   3415  CD  GLU   141       7.710  53.570  26.420  1.00  0.00            
ATOM   3416  OE1 GLU   141       7.120  54.390  25.680  1.00  0.00            
ATOM   3417  OE2 GLU   141       8.230  52.490  26.070  1.00  0.00            
ATOM   3418  C   GLU   141       5.960  55.180  30.880  1.00  0.00            
ATOM   3419  O   GLU   141       4.800  54.760  30.840  1.00  0.00            
ATOM   3420  N   LEU   142       6.400  56.380  31.230  1.00  0.00            
ATOM   3421  H   LEU   142       7.390  56.570  31.310  1.00  0.00            
ATOM   3422  CA  LEU   142       5.610  57.580  31.580  1.00  0.00            
ATOM   3423  CB  LEU   142       6.400  58.510  32.500  1.00  0.00            
ATOM   3424  CG  LEU   142       6.230  58.400  34.020  1.00  0.00            
ATOM   3425  CD1 LEU   142       4.770  58.390  34.430  1.00  0.00            
ATOM   3426  CD2 LEU   142       6.940  57.200  34.670  1.00  0.00            
ATOM   3427  C   LEU   142       4.720  58.350  30.600  1.00  0.00            
ATOM   3428  O   LEU   142       5.100  59.380  30.060  1.00  0.00            
ATOM   3429  N   ILE   143       3.440  57.980  30.600  1.00  0.00            
ATOM   3430  H   ILE   143       3.040  57.370  31.260  1.00  0.00            
ATOM   3431  CA  ILE   143       2.520  58.500  29.570  1.00  0.00            
ATOM   3432  CB  ILE   143       2.020  57.450  28.580  1.00  0.00            
ATOM   3433  CG1 ILE   143       1.610  56.140  29.270  1.00  0.00            
ATOM   3434  CG2 ILE   143       3.100  57.320  27.500  1.00  0.00            
ATOM   3435  CD  ILE   143       0.750  55.280  28.330  1.00  0.00            
ATOM   3436  C   ILE   143       1.390  59.410  30.060  1.00  0.00            
ATOM   3437  O   ILE   143       1.000  59.470  31.230  1.00  0.00            
ATOM   3438  N   SER   144       0.770  60.070  29.090  1.00  0.00            
ATOM   3439  H   SER   144       1.100  60.000  28.160  1.00  0.00            
ATOM   3440  CA  SER   144      -0.370  60.990  29.160  1.00  0.00            
ATOM   3441  CB  SER   144      -0.170  62.110  28.140  1.00  0.00            
ATOM   3442  OG  SER   144      -0.190  61.590  26.820  1.00  0.00            
ATOM   3443  HG  SER   144       0.620  61.930  26.340  1.00  0.00            
ATOM   3444  C   SER   144      -1.730  60.380  28.760  1.00  0.00            
ATOM   3445  O   SER   144      -1.700  59.420  28.010  1.00  0.00            
ATOM   3446  N   ASP   145      -2.830  61.060  29.020  1.00  0.00            
ATOM   3447  H   ASP   145      -2.830  61.840  29.640  1.00  0.00            
ATOM   3448  CA  ASP   145      -4.180  60.840  28.480  1.00  0.00            
ATOM   3449  CB  ASP   145      -5.220  61.810  29.040  1.00  0.00            
ATOM   3450  CG  ASP   145      -4.960  63.320  29.050  1.00  0.00            
ATOM   3451  OD1 ASP   145      -4.250  63.670  28.080  1.00  0.00            
ATOM   3452  OD2 ASP   145      -5.800  64.060  29.640  1.00  0.00            
ATOM   3453  C   ASP   145      -4.430  60.740  26.950  1.00  0.00            
ATOM   3454  O   ASP   145      -4.840  59.680  26.500  1.00  0.00            
ATOM   3455  N   THR   146      -3.700  61.620  26.270  1.00  0.00            
ATOM   3456  H   THR   146      -3.230  62.400  26.650  1.00  0.00            
ATOM   3457  CA  THR   146      -3.570  61.400  24.820  1.00  0.00            
ATOM   3458  CB  THR   146      -3.130  62.660  24.050  1.00  0.00            
ATOM   3459  OG1 THR   146      -1.810  63.080  24.380  1.00  0.00            
ATOM   3460  HG1 THR   146      -1.170  62.620  23.760  1.00  0.00            
ATOM   3461  CG2 THR   146      -4.210  63.770  24.100  1.00  0.00            
ATOM   3462  C   THR   146      -2.790  60.210  24.260  1.00  0.00            
ATOM   3463  O   THR   146      -3.370  59.540  23.440  1.00  0.00            
ATOM   3464  N   TYR   147      -1.660  59.890  24.890  1.00  0.00            
ATOM   3465  H   TYR   147      -1.220  60.450  25.600  1.00  0.00            
ATOM   3466  CA  TYR   147      -1.000  58.650  24.510  1.00  0.00            
ATOM   3467  CB  TYR   147       0.520  58.610  24.740  1.00  0.00            
ATOM   3468  CG  TYR   147       1.430  58.100  23.630  1.00  0.00            
ATOM   3469  CD1 TYR   147       1.880  59.020  22.700  1.00  0.00            
ATOM   3470  HD1 TYR   147       1.630  60.070  22.740  1.00  0.00            
ATOM   3471  CD2 TYR   147       1.630  56.740  23.540  1.00  0.00            
ATOM   3472  HD2 TYR   147       1.200  56.070  24.270  1.00  0.00            
ATOM   3473  CE1 TYR   147       2.680  58.480  21.690  1.00  0.00            
ATOM   3474  HE1 TYR   147       3.110  59.150  20.940  1.00  0.00            
ATOM   3475  CE2 TYR   147       2.380  56.220  22.480  1.00  0.00            
ATOM   3476  HE2 TYR   147       2.510  55.130  22.350  1.00  0.00            
ATOM   3477  CZ  TYR   147       2.960  57.120  21.600  1.00  0.00            
ATOM   3478  OH  TYR   147       4.120  56.770  20.980  1.00  0.00            
ATOM   3479  HH  TYR   147       4.690  57.540  20.710  1.00  0.00            
ATOM   3480  C   TYR   147      -1.580  57.280  24.870  1.00  0.00            
ATOM   3481  O   TYR   147      -1.820  56.480  23.980  1.00  0.00            
ATOM   3482  N   LEU   148      -2.280  57.390  26.020  1.00  0.00            
ATOM   3483  H   LEU   148      -2.200  58.200  26.600  1.00  0.00            
ATOM   3484  CA  LEU   148      -3.200  56.400  26.570  1.00  0.00            
ATOM   3485  CB  LEU   148      -3.830  56.850  27.890  1.00  0.00            
ATOM   3486  CG  LEU   148      -4.300  55.660  28.730  1.00  0.00            
ATOM   3487  CD1 LEU   148      -3.160  54.750  29.170  1.00  0.00            
ATOM   3488  CD2 LEU   148      -5.190  55.940  29.930  1.00  0.00            
ATOM   3489  C   LEU   148      -4.260  55.970  25.540  1.00  0.00            
ATOM   3490  O   LEU   148      -4.400  54.820  25.120  1.00  0.00            
ATOM   3491  N   ALA   149      -4.840  56.980  24.890  1.00  0.00            
ATOM   3492  H   ALA   149      -4.590  57.930  25.060  1.00  0.00            
ATOM   3493  CA  ALA   149      -5.900  56.840  23.850  1.00  0.00            
ATOM   3494  CB  ALA   149      -6.380  58.250  23.530  1.00  0.00            
ATOM   3495  C   ALA   149      -5.360  56.140  22.610  1.00  0.00            
ATOM   3496  O   ALA   149      -6.030  55.190  22.230  1.00  0.00            
ATOM   3497  N   LEU   150      -4.250  56.620  22.020  1.00  0.00            
ATOM   3498  H   LEU   150      -3.860  57.490  22.290  1.00  0.00            
ATOM   3499  CA  LEU   150      -3.470  55.950  20.950  1.00  0.00            
ATOM   3500  CB  LEU   150      -2.380  56.930  20.540  1.00  0.00            
ATOM   3501  CG  LEU   150      -1.640  56.370  19.330  1.00  0.00            
ATOM   3502  CD1 LEU   150      -2.510  56.450  18.080  1.00  0.00            
ATOM   3503  CD2 LEU   150      -0.290  57.090  19.210  1.00  0.00            
ATOM   3504  C   LEU   150      -3.100  54.500  21.230  1.00  0.00            
ATOM   3505  O   LEU   150      -3.450  53.630  20.430  1.00  0.00            
ATOM   3506  N   PHE   151      -2.550  54.240  22.410  1.00  0.00            
ATOM   3507  H   PHE   151      -2.370  54.970  23.060  1.00  0.00            
ATOM   3508  CA  PHE   151      -2.140  52.910  22.890  1.00  0.00            
ATOM   3509  CB  PHE   151      -1.620  53.190  24.290  1.00  0.00            
ATOM   3510  CG  PHE   151      -1.290  51.960  25.160  1.00  0.00            
ATOM   3511  CD1 PHE   151      -0.290  51.140  24.670  1.00  0.00            
ATOM   3512  HD1 PHE   151       0.180  51.300  23.690  1.00  0.00            
ATOM   3513  CD2 PHE   151      -1.880  51.740  26.380  1.00  0.00            
ATOM   3514  HD2 PHE   151      -2.630  52.450  26.740  1.00  0.00            
ATOM   3515  CE1 PHE   151       0.040  50.110  25.540  1.00  0.00            
ATOM   3516  HE1 PHE   151       0.890  49.480  25.250  1.00  0.00            
ATOM   3517  CE2 PHE   151      -1.570  50.660  27.210  1.00  0.00            
ATOM   3518  HE2 PHE   151      -2.060  50.490  28.180  1.00  0.00            
ATOM   3519  CZ  PHE   151      -0.590  49.800  26.710  1.00  0.00            
ATOM   3520  HZ  PHE   151      -0.340  48.890  27.270  1.00  0.00            
ATOM   3521  C   PHE   151      -3.350  51.960  22.840  1.00  0.00            
ATOM   3522  O   PHE   151      -3.420  50.920  22.210  1.00  0.00            
ATOM   3523  N   LEU   152      -4.450  52.380  23.490  1.00  0.00            
ATOM   3524  H   LEU   152      -4.480  53.210  24.060  1.00  0.00            
ATOM   3525  CA  LEU   152      -5.690  51.610  23.420  1.00  0.00            
ATOM   3526  CB  LEU   152      -6.650  52.230  24.440  1.00  0.00            
ATOM   3527  CG  LEU   152      -6.390  51.860  25.900  1.00  0.00            
ATOM   3528  CD1 LEU   152      -6.970  53.000  26.740  1.00  0.00            
ATOM   3529  CD2 LEU   152      -7.010  50.510  26.250  1.00  0.00            
ATOM   3530  C   LEU   152      -6.330  51.330  22.050  1.00  0.00            
ATOM   3531  O   LEU   152      -7.000  50.310  21.920  1.00  0.00            
ATOM   3532  N   ALA   153      -5.910  52.080  21.040  1.00  0.00            
ATOM   3533  H   ALA   153      -5.500  52.980  21.150  1.00  0.00            
ATOM   3534  CA  ALA   153      -6.030  51.630  19.650  1.00  0.00            
ATOM   3535  CB  ALA   153      -6.270  52.670  18.550  1.00  0.00            
ATOM   3536  C   ALA   153      -5.040  50.600  19.090  1.00  0.00            
ATOM   3537  O   ALA   153      -5.500  49.490  18.800  1.00  0.00            
ATOM   3538  N   GLN   154      -3.770  50.910  19.310  1.00  0.00            
ATOM   3539  H   GLN   154      -3.500  51.730  19.820  1.00  0.00            
ATOM   3540  CA  GLN   154      -2.640  50.080  18.880  1.00  0.00            
ATOM   3541  CB  GLN   154      -1.250  50.590  19.210  1.00  0.00            
ATOM   3542  CG  GLN   154      -1.210  52.000  18.610  1.00  0.00            
ATOM   3543  CD  GLN   154       0.220  52.500  18.800  1.00  0.00            
ATOM   3544  OE1 GLN   154       0.780  52.450  19.890  1.00  0.00            
ATOM   3545  NE2 GLN   154       0.730  53.420  17.990  1.00  0.00            
ATOM   3546 1HE2 GLN   154       0.190  53.790  17.250  1.00  0.00            
ATOM   3547 2HE2 GLN   154       1.680  53.720  18.120  1.00  0.00            
ATOM   3548  C   GLN   154      -2.630  48.650  19.430  1.00  0.00            
ATOM   3549  O   GLN   154      -2.320  47.700  18.710  1.00  0.00            
ATOM   3550  N   LEU   155      -3.030  48.480  20.680  1.00  0.00            
ATOM   3551  H   LEU   155      -3.250  49.280  21.250  1.00  0.00            
ATOM   3552  CA  LEU   155      -3.220  47.250  21.440  1.00  0.00            
ATOM   3553  CB  LEU   155      -3.690  47.530  22.880  1.00  0.00            
ATOM   3554  CG  LEU   155      -2.600  48.140  23.770  1.00  0.00            
ATOM   3555  CD1 LEU   155      -3.400  48.480  25.030  1.00  0.00            
ATOM   3556  CD2 LEU   155      -1.630  46.990  23.990  1.00  0.00            
ATOM   3557  C   LEU   155      -4.220  46.300  20.790  1.00  0.00            
ATOM   3558  O   LEU   155      -3.910  45.140  20.550  1.00  0.00            
ATOM   3559  N   GLN   156      -5.290  46.890  20.260  1.00  0.00            
ATOM   3560  H   GLN   156      -5.460  47.870  20.290  1.00  0.00            
ATOM   3561  CA  GLN   156      -6.300  46.080  19.580  1.00  0.00            
ATOM   3562  CB  GLN   156      -7.650  46.790  19.510  1.00  0.00            
ATOM   3563  CG  GLN   156      -8.300  46.950  20.900  1.00  0.00            
ATOM   3564  CD  GLN   156      -9.530  47.880  20.950  1.00  0.00            
ATOM   3565  OE1 GLN   156     -10.580  47.590  20.390  1.00  0.00            
ATOM   3566  NE2 GLN   156      -9.280  49.110  21.370  1.00  0.00            
ATOM   3567 1HE2 GLN   156      -8.350  49.380  21.630  1.00  0.00            
ATOM   3568 2HE2 GLN   156     -10.020  49.780  21.450  1.00  0.00            
ATOM   3569  C   GLN   156      -5.820  45.670  18.180  1.00  0.00            
ATOM   3570  O   GLN   156      -6.250  44.560  17.830  1.00  0.00            
ATOM   3571  N   GLN   157      -5.100  46.480  17.430  1.00  0.00            
ATOM   3572  H   GLN   157      -4.950  47.430  17.720  1.00  0.00            
ATOM   3573  CA  GLN   157      -4.420  46.220  16.150  1.00  0.00            
ATOM   3574  CB  GLN   157      -3.680  47.460  15.610  1.00  0.00            
ATOM   3575  CG  GLN   157      -4.730  48.550  15.370  1.00  0.00            
ATOM   3576  CD  GLN   157      -4.240  50.000  15.180  1.00  0.00            
ATOM   3577  OE1 GLN   157      -5.050  50.900  15.330  1.00  0.00            
ATOM   3578  NE2 GLN   157      -2.950  50.260  15.180  1.00  0.00            
ATOM   3579 1HE2 GLN   157      -2.270  49.540  15.300  1.00  0.00            
ATOM   3580 2HE2 GLN   157      -2.640  51.210  15.060  1.00  0.00            
ATOM   3581  C   GLN   157      -3.390  45.080  16.150  1.00  0.00            
ATOM   3582  O   GLN   157      -3.580  44.110  15.410  1.00  0.00            
ATOM   3583  N   GLU   158      -2.580  45.150  17.200  1.00  0.00            
ATOM   3584  H   GLU   158      -2.550  45.950  17.810  1.00  0.00            
ATOM   3585  CA  GLU   158      -1.660  44.080  17.590  1.00  0.00            
ATOM   3586  CB  GLU   158      -0.460  44.660  18.360  1.00  0.00            
ATOM   3587  CG  GLU   158       0.200  45.820  17.590  1.00  0.00            
ATOM   3588  CD  GLU   158       0.880  45.330  16.310  1.00  0.00            
ATOM   3589  OE1 GLU   158       0.450  45.540  15.150  1.00  0.00            
ATOM   3590  OE2 GLU   158       2.090  45.030  16.450  1.00  0.00            
ATOM   3591  C   GLU   158      -2.110  42.920  18.470  1.00  0.00            
ATOM   3592  O   GLU   158      -1.330  42.100  19.000  1.00  0.00            
ATOM   3593  N   GLY   159      -3.420  42.730  18.500  1.00  0.00            
ATOM   3594  H   GLY   159      -4.020  43.370  18.010  1.00  0.00            
ATOM   3595  CA  GLY   159      -4.240  41.690  19.170  1.00  0.00            
ATOM   3596  C   GLY   159      -4.040  41.560  20.680  1.00  0.00            
ATOM   3597  O   GLY   159      -3.950  40.400  21.110  1.00  0.00            
ATOM   3598  N   TYR   160      -4.440  42.550  21.440  1.00  0.00            
ATOM   3599  H   TYR   160      -4.740  43.420  21.040  1.00  0.00            
ATOM   3600  CA  TYR   160      -4.500  42.560  22.910  1.00  0.00            
ATOM   3601  CB  TYR   160      -3.500  43.540  23.520  1.00  0.00            
ATOM   3602  CG  TYR   160      -2.040  43.080  23.530  1.00  0.00            
ATOM   3603  CD1 TYR   160      -1.390  43.180  22.310  1.00  0.00            
ATOM   3604  HD1 TYR   160      -1.940  43.410  21.410  1.00  0.00            
ATOM   3605  CD2 TYR   160      -1.330  42.810  24.690  1.00  0.00            
ATOM   3606  HD2 TYR   160      -1.840  42.780  25.660  1.00  0.00            
ATOM   3607  CE1 TYR   160      -0.010  42.960  22.240  1.00  0.00            
ATOM   3608  HE1 TYR   160       0.500  43.000  21.280  1.00  0.00            
ATOM   3609  CE2 TYR   160       0.040  42.590  24.620  1.00  0.00            
ATOM   3610  HE2 TYR   160       0.600  42.340  25.510  1.00  0.00            
ATOM   3611  CZ  TYR   160       0.700  42.690  23.400  1.00  0.00            
ATOM   3612  OH  TYR   160       2.020  43.000  23.330  1.00  0.00            
ATOM   3613  HH  TYR   160       2.520  42.850  24.180  1.00  0.00            
ATOM   3614  C   TYR   160      -5.920  42.800  23.440  1.00  0.00            
ATOM   3615  O   TYR   160      -6.710  43.550  22.860  1.00  0.00            
ATOM   3616  N   SER   161      -6.210  41.840  24.300  1.00  0.00            
ATOM   3617  H   SER   161      -5.660  41.010  24.410  1.00  0.00            
ATOM   3618  CA  SER   161      -7.370  41.890  25.220  1.00  0.00            
ATOM   3619  CB  SER   161      -7.680  40.540  25.820  1.00  0.00            
ATOM   3620  OG  SER   161      -6.550  39.800  26.300  1.00  0.00            
ATOM   3621  HG  SER   161      -6.310  40.140  27.200  1.00  0.00            
ATOM   3622  C   SER   161      -7.190  42.860  26.390  1.00  0.00            
ATOM   3623  O   SER   161      -6.390  42.590  27.280  1.00  0.00            
ATOM   3624  N   ILE   162      -8.050  43.880  26.350  1.00  0.00            
ATOM   3625  H   ILE   162      -8.790  43.970  25.710  1.00  0.00            
ATOM   3626  CA  ILE   162      -7.870  44.930  27.360  1.00  0.00            
ATOM   3627  CB  ILE   162      -7.680  46.370  26.830  1.00  0.00            
ATOM   3628  CG1 ILE   162      -6.950  46.470  25.490  1.00  0.00            
ATOM   3629  CG2 ILE   162      -7.020  47.250  27.880  1.00  0.00            
ATOM   3630  CD  ILE   162      -7.590  47.370  24.420  1.00  0.00            
ATOM   3631  C   ILE   162      -9.130  44.790  28.210  1.00  0.00            
ATOM   3632  O   ILE   162     -10.270  45.130  27.850  1.00  0.00            
ATOM   3633  N   PHE   163      -8.820  44.590  29.480  1.00  0.00            
ATOM   3634  H   PHE   163      -7.860  44.520  29.780  1.00  0.00            
ATOM   3635  CA  PHE   163      -9.720  44.440  30.640  1.00  0.00            
ATOM   3636  CB  PHE   163      -9.280  43.190  31.390  1.00  0.00            
ATOM   3637  CG  PHE   163      -9.580  41.820  30.800  1.00  0.00            
ATOM   3638  CD1 PHE   163      -8.680  41.270  29.900  1.00  0.00            
ATOM   3639  HD1 PHE   163      -7.810  41.840  29.600  1.00  0.00            
ATOM   3640  CD2 PHE   163     -10.820  41.180  30.890  1.00  0.00            
ATOM   3641  HD2 PHE   163     -11.590  41.670  31.510  1.00  0.00            
ATOM   3642  CE1 PHE   163      -8.910  40.010  29.340  1.00  0.00            
ATOM   3643  HE1 PHE   163      -8.130  39.520  28.750  1.00  0.00            
ATOM   3644  CE2 PHE   163     -11.150  40.000  30.270  1.00  0.00            
ATOM   3645  HE2 PHE   163     -12.140  39.580  30.300  1.00  0.00            
ATOM   3646  CZ  PHE   163     -10.120  39.370  29.590  1.00  0.00            
ATOM   3647  HZ  PHE   163     -10.270  38.350  29.220  1.00  0.00            
ATOM   3648  C   PHE   163      -9.540  45.640  31.570  1.00  0.00            
ATOM   3649  O   PHE   163      -8.450  46.070  31.950  1.00  0.00            
ATOM   3650  N   VAL   164     -10.570  46.480  31.610  1.00  0.00            
ATOM   3651  H   VAL   164     -11.330  46.450  30.960  1.00  0.00            
ATOM   3652  CA  VAL   164     -10.630  47.540  32.640  1.00  0.00            
ATOM   3653  CB  VAL   164     -11.510  48.710  32.200  1.00  0.00            
ATOM   3654  CG1 VAL   164     -11.380  49.940  33.090  1.00  0.00            
ATOM   3655  CG2 VAL   164     -11.490  49.070  30.710  1.00  0.00            
ATOM   3656  C   VAL   164     -11.270  46.950  33.890  1.00  0.00            
ATOM   3657  O   VAL   164     -12.450  46.600  34.040  1.00  0.00            
ATOM   3658  N   VAL   165     -10.530  47.110  34.980  1.00  0.00            
ATOM   3659  H   VAL   165      -9.630  47.540  34.940  1.00  0.00            
ATOM   3660  CA  VAL   165     -10.900  46.710  36.350  1.00  0.00            
ATOM   3661  CB  VAL   165      -9.650  46.310  37.120  1.00  0.00            
ATOM   3662  CG1 VAL   165     -10.060  45.270  38.180  1.00  0.00            
ATOM   3663  CG2 VAL   165      -8.570  45.630  36.290  1.00  0.00            
ATOM   3664  C   VAL   165     -11.740  47.690  37.150  1.00  0.00            
ATOM   3665  O   VAL   165     -11.250  48.660  37.760  1.00  0.00            
ATOM   3666  N   LYS   166     -13.030  47.450  36.960  1.00  0.00            
ATOM   3667  H   LYS   166     -13.320  46.630  36.450  1.00  0.00            
ATOM   3668  CA  LYS   166     -14.160  48.270  37.410  1.00  0.00            
ATOM   3669  CB  LYS   166     -15.120  48.530  36.230  1.00  0.00            
ATOM   3670  CG  LYS   166     -16.310  49.440  36.520  1.00  0.00            
ATOM   3671  CD  LYS   166     -17.120  49.580  35.230  1.00  0.00            
ATOM   3672  CE  LYS   166     -16.380  50.350  34.110  1.00  0.00            
ATOM   3673 1MNZ LYS   166     -16.020  52.180  33.960  1.00  0.00            
ATOM   3674 2MNZ LYS   166     -17.300  51.810  34.860  1.00  0.00            
ATOM   3675  NZ  LYS   166     -16.620  51.770  34.370  1.00  0.00            
ATOM   3676  HZ1 LYS   166     -15.920  52.310  33.900  1.00  0.00            
ATOM   3677  HZ2 LYS   166     -17.520  52.030  34.020  1.00  0.00            
ATOM   3678  HZ3 LYS   166     -16.580  51.930  35.360  1.00  0.00            
ATOM   3679  C   LYS   166     -14.810  47.760  38.690  1.00  0.00            
ATOM   3680  O   LYS   166     -15.550  46.770  38.700  1.00  0.00            
ATOM   3681  N   GLY   167     -15.040  48.790  39.510  1.00  0.00            
ATOM   3682  H   GLY   167     -14.960  49.740  39.240  1.00  0.00            
ATOM   3683  CA  GLY   167     -15.480  48.560  40.900  1.00  0.00            
ATOM   3684  C   GLY   167     -14.500  49.230  41.860  1.00  0.00            
ATOM   3685  O   GLY   167     -13.690  50.010  41.380  1.00  0.00            
ATOM   3686  N   ASP   168     -14.800  49.040  43.140  1.00  0.00            
ATOM   3687  H   ASP   168     -15.520  48.440  43.460  1.00  0.00            
ATOM   3688  CA  ASP   168     -14.040  49.750  44.170  1.00  0.00            
ATOM   3689  CB  ASP   168     -14.810  49.640  45.500  1.00  0.00            
ATOM   3690  CG  ASP   168     -15.820  50.780  45.650  1.00  0.00            
ATOM   3691  OD1 ASP   168     -15.630  51.520  46.630  1.00  0.00            
ATOM   3692  OD2 ASP   168     -16.900  50.730  45.050  1.00  0.00            
ATOM   3693  C   ASP   168     -12.660  49.100  44.320  1.00  0.00            
ATOM   3694  O   ASP   168     -12.530  48.000  44.870  1.00  0.00            
ATOM   3695  N   LEU   169     -11.650  49.950  44.150  1.00  0.00            
ATOM   3696  H   LEU   169     -11.770  50.940  44.020  1.00  0.00            
ATOM   3697  CA  LEU   169     -10.270  49.470  44.160  1.00  0.00            
ATOM   3698  CB  LEU   169      -9.340  50.380  43.370  1.00  0.00            
ATOM   3699  CG  LEU   169      -9.080  49.820  41.980  1.00  0.00            
ATOM   3700  CD1 LEU   169     -10.180  50.290  41.030  1.00  0.00            
ATOM   3701  CD2 LEU   169      -7.790  50.360  41.360  1.00  0.00            
ATOM   3702  C   LEU   169      -9.800  49.570  45.620  1.00  0.00            
ATOM   3703  O   LEU   169      -9.850  50.640  46.230  1.00  0.00            
ATOM   3704  N   PRO   170      -9.260  48.550  46.250  1.00  0.00            
ATOM   3705  CA  PRO   170      -8.570  48.680  47.540  1.00  0.00            
ATOM   3706  CB  PRO   170      -8.300  47.240  48.020  1.00  0.00            
ATOM   3707  CG  PRO   170      -8.050  46.540  46.690  1.00  0.00            
ATOM   3708  CD  PRO   170      -9.130  47.150  45.780  1.00  0.00            
ATOM   3709  C   PRO   170      -7.260  49.460  47.330  1.00  0.00            
ATOM   3710  O   PRO   170      -6.640  49.420  46.270  1.00  0.00            
ATOM   3711  N   ASP   171      -6.860  50.070  48.440  1.00  0.00            
ATOM   3712  H   ASP   171      -7.360  49.980  49.290  1.00  0.00            
ATOM   3713  CA  ASP   171      -5.680  50.930  48.570  1.00  0.00            
ATOM   3714  CB  ASP   171      -5.510  51.370  50.030  1.00  0.00            
ATOM   3715  CG  ASP   171      -6.700  52.230  50.420  1.00  0.00            
ATOM   3716  OD1 ASP   171      -7.620  51.720  51.120  1.00  0.00            
ATOM   3717  OD2 ASP   171      -6.720  53.450  50.140  1.00  0.00            
ATOM   3718  C   ASP   171      -4.420  50.240  48.050  1.00  0.00            
ATOM   3719  O   ASP   171      -4.170  49.070  48.380  1.00  0.00            
ATOM   3720  N   CYS   172      -3.730  50.900  47.130  1.00  0.00            
ATOM   3721  H   CYS   172      -4.020  51.800  46.790  1.00  0.00            
ATOM   3722  CA  CYS   172      -2.500  50.400  46.490  1.00  0.00            
ATOM   3723  CB  CYS   172      -2.700  50.050  45.030  1.00  0.00            
ATOM   3724  SG  CYS   172      -1.240  49.630  44.020  1.00  0.00            
ATOM   3725  HG  CYS   172      -2.040  50.250  43.160  1.00  0.00            
ATOM   3726  C   CYS   172      -1.390  51.450  46.610  1.00  0.00            
ATOM   3727  O   CYS   172      -1.550  52.590  46.170  1.00  0.00            
ATOM   3728  N   GLU   173      -0.240  50.970  47.090  1.00  0.00            
ATOM   3729  H   GLU   173      -0.160  50.040  47.410  1.00  0.00            
ATOM   3730  CA  GLU   173       1.010  51.750  47.170  1.00  0.00            
ATOM   3731  CB  GLU   173       2.160  50.780  47.420  1.00  0.00            
ATOM   3732  CG  GLU   173       2.100  50.240  48.850  1.00  0.00            
ATOM   3733  CD  GLU   173       3.430  49.790  49.450  1.00  0.00            
ATOM   3734  OE1 GLU   173       4.460  50.280  48.930  1.00  0.00            
ATOM   3735  OE2 GLU   173       3.390  49.160  50.530  1.00  0.00            
ATOM   3736  C   GLU   173       1.350  52.670  45.990  1.00  0.00            
ATOM   3737  O   GLU   173       1.690  53.830  46.200  1.00  0.00            
ATOM   3738  N   ALA   174       1.210  52.160  44.780  1.00  0.00            
ATOM   3739  H   ALA   174       0.940  51.210  44.620  1.00  0.00            
ATOM   3740  CA  ALA   174       1.440  52.950  43.550  1.00  0.00            
ATOM   3741  CB  ALA   174       1.780  52.020  42.390  1.00  0.00            
ATOM   3742  C   ALA   174       0.230  53.820  43.240  1.00  0.00            
ATOM   3743  O   ALA   174       0.110  54.840  43.930  1.00  0.00            
ATOM   3744  N   ASP   175      -0.780  53.340  42.510  1.00  0.00            
ATOM   3745  H   ASP   175      -0.860  52.370  42.340  1.00  0.00            
ATOM   3746  CA  ASP   175      -1.860  54.120  41.880  1.00  0.00            
ATOM   3747  CB  ASP   175      -2.680  53.150  41.020  1.00  0.00            
ATOM   3748  CG  ASP   175      -3.060  51.930  41.850  1.00  0.00            
ATOM   3749  OD1 ASP   175      -2.290  50.960  42.010  1.00  0.00            
ATOM   3750  OD2 ASP   175      -4.220  51.970  42.340  1.00  0.00            
ATOM   3751  C   ASP   175      -2.780  54.920  42.810  1.00  0.00            
ATOM   3752  O   ASP   175      -3.460  55.850  42.360  1.00  0.00            
ATOM   3753  N   GLN   176      -2.810  54.590  44.090  1.00  0.00            
ATOM   3754  H   GLN   176      -2.230  53.860  44.460  1.00  0.00            
ATOM   3755  CA  GLN   176      -3.670  55.260  45.090  1.00  0.00            
ATOM   3756  CB  GLN   176      -4.530  54.210  45.780  1.00  0.00            
ATOM   3757  CG  GLN   176      -5.630  53.900  44.750  1.00  0.00            
ATOM   3758  CD  GLN   176      -6.360  52.640  45.200  1.00  0.00            
ATOM   3759  OE1 GLN   176      -7.410  52.590  45.840  1.00  0.00            
ATOM   3760  NE2 GLN   176      -5.870  51.560  44.580  1.00  0.00            
ATOM   3761 1HE2 GLN   176      -5.120  51.650  43.940  1.00  0.00            
ATOM   3762 2HE2 GLN   176      -6.260  50.670  44.780  1.00  0.00            
ATOM   3763  C   GLN   176      -2.870  56.170  46.030  1.00  0.00            
ATOM   3764  O   GLN   176      -3.290  57.290  46.270  1.00  0.00            
ATOM   3765  N   LEU   177      -1.800  55.630  46.600  1.00  0.00            
ATOM   3766  H   LEU   177      -1.540  54.670  46.490  1.00  0.00            
ATOM   3767  CA  LEU   177      -0.950  56.430  47.500  1.00  0.00            
ATOM   3768  CB  LEU   177      -0.240  55.550  48.520  1.00  0.00            
ATOM   3769  CG  LEU   177      -1.090  54.860  49.580  1.00  0.00            
ATOM   3770  CD1 LEU   177      -2.290  54.000  49.160  1.00  0.00            
ATOM   3771  CD2 LEU   177      -0.230  54.090  50.570  1.00  0.00            
ATOM   3772  C   LEU   177       0.010  57.440  46.850  1.00  0.00            
ATOM   3773  O   LEU   177      -0.010  58.570  47.330  1.00  0.00            
ATOM   3774  N   LEU   178       0.810  56.970  45.890  1.00  0.00            
ATOM   3775  H   LEU   178       0.770  56.020  45.570  1.00  0.00            
ATOM   3776  CA  LEU   178       1.830  57.800  45.240  1.00  0.00            
ATOM   3777  CB  LEU   178       3.030  57.000  44.730  1.00  0.00            
ATOM   3778  CG  LEU   178       3.850  56.220  45.770  1.00  0.00            
ATOM   3779  CD1 LEU   178       4.850  55.400  44.940  1.00  0.00            
ATOM   3780  CD2 LEU   178       4.350  57.140  46.880  1.00  0.00            
ATOM   3781  C   LEU   178       1.220  58.650  44.130  1.00  0.00            
ATOM   3782  O   LEU   178       0.410  58.200  43.330  1.00  0.00            
ATOM   3783  N   GLN   179       1.750  59.880  44.030  1.00  0.00            
ATOM   3784  H   GLN   179       2.620  60.120  44.450  1.00  0.00            
ATOM   3785  CA  GLN   179       1.120  60.970  43.250  1.00  0.00            
ATOM   3786  CB  GLN   179       0.200  61.740  44.200  1.00  0.00            
ATOM   3787  CG  GLN   179      -0.920  62.510  43.480  1.00  0.00            
ATOM   3788  CD  GLN   179      -1.810  63.430  44.300  1.00  0.00            
ATOM   3789  OE1 GLN   179      -2.810  62.910  44.780  1.00  0.00            
ATOM   3790  NE2 GLN   179      -1.370  64.610  44.750  1.00  0.00            
ATOM   3791 1HE2 GLN   179      -0.440  64.900  44.540  1.00  0.00            
ATOM   3792 2HE2 GLN   179      -1.970  65.200  45.270  1.00  0.00            
ATOM   3793  C   GLN   179       2.030  61.810  42.350  1.00  0.00            
ATOM   3794  O   GLN   179       2.450  62.860  42.870  1.00  0.00            
ATOM   3795  N   MET   180       1.820  61.600  41.070  1.00  0.00            
ATOM   3796  H   MET   180       1.220  60.880  40.700  1.00  0.00            
ATOM   3797  CA  MET   180       2.470  62.430  40.050  1.00  0.00            
ATOM   3798  CB  MET   180       3.090  61.480  39.010  1.00  0.00            
ATOM   3799  CG  MET   180       4.270  60.760  39.670  1.00  0.00            
ATOM   3800  SD  MET   180       5.330  59.900  38.440  1.00  0.00            
ATOM   3801  CE  MET   180       6.470  59.190  39.600  1.00  0.00            
ATOM   3802  C   MET   180       1.370  63.240  39.370  1.00  0.00            
ATOM   3803  O   MET   180       0.250  62.790  39.160  1.00  0.00            
ATOM   3804  N   ILE   181       1.640  64.530  39.380  1.00  0.00            
ATOM   3805  H   ILE   181       2.470  64.880  39.820  1.00  0.00            
ATOM   3806  CA  ILE   181       0.810  65.600  38.810  1.00  0.00            
ATOM   3807  CB  ILE   181      -0.140  66.130  39.890  1.00  0.00            
ATOM   3808  CG1 ILE   181       0.590  66.490  41.190  1.00  0.00            
ATOM   3809  CG2 ILE   181      -1.370  65.250  40.060  1.00  0.00            
ATOM   3810  CD  ILE   181      -0.440  66.990  42.230  1.00  0.00            
ATOM   3811  C   ILE   181       1.610  66.680  38.070  1.00  0.00            
ATOM   3812  O   ILE   181       1.820  67.810  38.510  1.00  0.00            
ATOM   3813  N   ARG   182       1.980  66.360  36.830  1.00  0.00            
ATOM   3814  H   ARG   182       1.970  65.430  36.470  1.00  0.00            
ATOM   3815  CA  ARG   182       2.450  67.410  35.930  1.00  0.00            
ATOM   3816  CB  ARG   182       3.730  66.980  35.200  1.00  0.00            
ATOM   3817  CG  ARG   182       4.760  66.940  36.340  1.00  0.00            
ATOM   3818  CD  ARG   182       6.080  66.260  35.950  1.00  0.00            
ATOM   3819  NE  ARG   182       5.860  64.810  36.140  1.00  0.00            
ATOM   3820  HE  ARG   182       5.620  64.320  35.290  1.00  0.00            
ATOM   3821  CZ  ARG   182       5.940  64.110  37.270  1.00  0.00            
ATOM   3822  NH1 ARG   182       6.190  64.860  38.360  1.00  0.00            
ATOM   3823 1HH1 ARG   182       6.290  65.850  38.260  1.00  0.00            
ATOM   3824 2HH1 ARG   182       6.270  64.430  39.260  1.00  0.00            
ATOM   3825  NH2 ARG   182       6.380  62.840  37.350  1.00  0.00            
ATOM   3826 1HH2 ARG   182       6.680  62.370  36.530  1.00  0.00            
ATOM   3827 2HH2 ARG   182       6.430  62.390  38.250  1.00  0.00            
ATOM   3828  C   ARG   182       1.280  67.520  34.940  1.00  0.00            
ATOM   3829  O1  ARG   182       0.440  66.590  34.920  1.00  0.00            
ATOM   3830  O2  ARG   182       1.010  68.670  34.550  1.00  0.00            
TER
ENDMDL
REMARK    Model 2
TITLE     Binding Energy (kJ/mol) -752.713  sd 326.623
CRYST1  200.000  200.000  200.000  90.00  90.00  90.00 P 1           1          1
MODEL        2
ATOM      1  MN1 MET     1      31.530  56.040  39.630  1.00  0.00            
ATOM      2  MN2 MET     1      31.490  56.620  38.130  1.00  0.00            
ATOM      3  N   MET     1      31.360  56.170  38.820  1.00  0.00            
ATOM      4  H1  MET     1      31.610  56.050  39.780  1.00  0.00            
ATOM      5  H2  MET     1      32.170  56.030  38.250  1.00  0.00            
ATOM      6  H3  MET     1      30.990  57.080  38.680  1.00  0.00            
ATOM      7  CA  MET     1      30.330  55.170  38.470  1.00  0.00            
ATOM      8  CB  MET     1      29.900  55.130  37.010  1.00  0.00            
ATOM      9  CG  MET     1      28.660  55.990  36.850  1.00  0.00            
ATOM     10  SD  MET     1      28.980  57.750  37.200  1.00  0.00            
ATOM     11  CE  MET     1      27.340  58.410  37.430  1.00  0.00            
ATOM     12  C   MET     1      30.930  53.830  38.880  1.00  0.00            
ATOM     13  O   MET     1      32.150  53.660  38.970  1.00  0.00            
ATOM     14  N   GLU     2      30.060  52.860  39.210  1.00  0.00            
ATOM     15  H   GLU     2      29.100  53.050  39.320  1.00  0.00            
ATOM     16  CA  GLU     2      30.380  51.450  39.470  1.00  0.00            
ATOM     17  CB  GLU     2      29.140  50.720  40.010  1.00  0.00            
ATOM     18  CG  GLU     2      28.280  51.430  41.060  1.00  0.00            
ATOM     19  CD  GLU     2      27.510  52.660  40.600  1.00  0.00            
ATOM     20  OE1 GLU     2      28.000  53.770  40.920  1.00  0.00            
ATOM     21  OE2 GLU     2      26.490  52.560  39.890  1.00  0.00            
ATOM     22  C   GLU     2      30.870  50.660  38.260  1.00  0.00            
ATOM     23  O   GLU     2      30.420  50.760  37.110  1.00  0.00            
ATOM     24  N   SER     3      31.830  49.770  38.510  1.00  0.00            
ATOM     25  H   SER     3      32.190  49.600  39.430  1.00  0.00            
ATOM     26  CA  SER     3      32.440  48.970  37.440  1.00  0.00            
ATOM     27  CB  SER     3      33.640  48.140  37.880  1.00  0.00            
ATOM     28  OG  SER     3      33.350  47.480  39.130  1.00  0.00            
ATOM     29  HG  SER     3      33.390  48.170  39.850  1.00  0.00            
ATOM     30  C   SER     3      31.560  47.990  36.650  1.00  0.00            
ATOM     31  O   SER     3      31.860  47.810  35.480  1.00  0.00            
ATOM     32  N   ILE     4      30.590  47.360  37.310  1.00  0.00            
ATOM     33  H   ILE     4      30.570  47.290  38.310  1.00  0.00            
ATOM     34  CA  ILE     4      29.450  46.730  36.640  1.00  0.00            
ATOM     35  CB  ILE     4      28.390  46.190  37.610  1.00  0.00            
ATOM     36  CG1 ILE     4      27.820  44.910  36.970  1.00  0.00            
ATOM     37  CG2 ILE     4      27.420  47.310  38.020  1.00  0.00            
ATOM     38  CD  ILE     4      26.770  44.340  37.900  1.00  0.00            
ATOM     39  C   ILE     4      28.840  47.370  35.390  1.00  0.00            
ATOM     40  O   ILE     4      28.520  46.660  34.430  1.00  0.00            
ATOM     41  N   PHE     5      28.790  48.700  35.430  1.00  0.00            
ATOM     42  H   PHE     5      29.030  49.200  36.260  1.00  0.00            
ATOM     43  CA  PHE     5      28.390  49.610  34.340  1.00  0.00            
ATOM     44  CB  PHE     5      28.030  50.960  34.970  1.00  0.00            
ATOM     45  CG  PHE     5      26.560  51.160  35.330  1.00  0.00            
ATOM     46  CD1 PHE     5      26.150  51.010  36.660  1.00  0.00            
ATOM     47  HD1 PHE     5      26.880  50.730  37.420  1.00  0.00            
ATOM     48  CD2 PHE     5      25.610  51.320  34.340  1.00  0.00            
ATOM     49  HD2 PHE     5      25.910  51.400  33.300  1.00  0.00            
ATOM     50  CE1 PHE     5      24.820  51.180  37.010  1.00  0.00            
ATOM     51  HE1 PHE     5      24.530  51.180  38.060  1.00  0.00            
ATOM     52  CE2 PHE     5      24.260  51.420  34.700  1.00  0.00            
ATOM     53  HE2 PHE     5      23.520  51.560  33.920  1.00  0.00            
ATOM     54  CZ  PHE     5      23.860  51.370  36.030  1.00  0.00            
ATOM     55  HZ  PHE     5      22.800  51.480  36.290  1.00  0.00            
ATOM     56  C   PHE     5      29.400  49.680  33.200  1.00  0.00            
ATOM     57  O   PHE     5      30.030  50.720  33.040  1.00  0.00            
ATOM     58  N   HIS     6      29.560  48.590  32.420  1.00  0.00            
ATOM     59  H   HIS     6      28.920  47.840  32.490  1.00  0.00            
ATOM     60  CA  HIS     6      30.600  48.320  31.430  1.00  0.00            
ATOM     61  CB  HIS     6      30.980  46.830  31.400  1.00  0.00            
ATOM     62  CG  HIS     6      29.920  45.760  31.200  1.00  0.00            
ATOM     63  ND1 HIS     6      29.070  45.630  30.180  1.00  0.00            
ATOM     64  CD2 HIS     6      29.440  44.950  32.140  1.00  0.00            
ATOM     65  HD2 HIS     6      29.940  44.770  33.090  1.00  0.00            
ATOM     66  CE1 HIS     6      28.070  44.850  30.540  1.00  0.00            
ATOM     67  HE1 HIS     6      27.200  44.580  29.920  1.00  0.00            
ATOM     68  NE2 HIS     6      28.290  44.410  31.770  1.00  0.00            
ATOM     69  HE2 HIS     6      27.710  43.780  32.320  1.00  0.00            
ATOM     70  C   HIS     6      30.520  49.010  30.070  1.00  0.00            
ATOM     71  O   HIS     6      29.490  48.730  29.430  1.00  0.00            
ATOM     72  N   GLU     7      31.360  50.010  29.950  1.00  0.00            
ATOM     73  H   GLU     7      31.890  50.370  30.710  1.00  0.00            
ATOM     74  CA  GLU     7      31.580  50.640  28.640  1.00  0.00            
ATOM     75  CB  GLU     7      31.550  52.170  28.810  1.00  0.00            
ATOM     76  CG  GLU     7      30.100  52.580  29.020  1.00  0.00            
ATOM     77  CD  GLU     7      29.950  54.090  29.260  1.00  0.00            
ATOM     78  OE1 GLU     7      29.810  54.430  30.460  1.00  0.00            
ATOM     79  OE2 GLU     7      29.580  54.810  28.310  1.00  0.00            
ATOM     80  C   GLU     7      32.780  50.110  27.850  1.00  0.00            
ATOM     81  O   GLU     7      33.910  50.500  28.130  1.00  0.00            
ATOM     82  N   LYS     8      32.570  49.010  27.130  1.00  0.00            
ATOM     83  H   LYS     8      31.700  48.530  27.100  1.00  0.00            
ATOM     84  CA  LYS     8      33.630  48.430  26.290  1.00  0.00            
ATOM     85  CB  LYS     8      33.190  47.050  25.810  1.00  0.00            
ATOM     86  CG  LYS     8      34.300  46.060  25.520  1.00  0.00            
ATOM     87  CD  LYS     8      35.240  45.870  26.720  1.00  0.00            
ATOM     88  CE  LYS     8      36.360  44.900  26.310  1.00  0.00            
ATOM     89 1MNZ LYS     8      36.450  44.050  27.970  1.00  0.00            
ATOM     90 2MNZ LYS     8      37.850  44.280  27.260  1.00  0.00            
ATOM     91  NZ  LYS     8      37.040  44.270  27.440  1.00  0.00            
ATOM     92  HZ1 LYS     8      36.360  43.980  28.120  1.00  0.00            
ATOM     93  HZ2 LYS     8      37.540  43.470  27.120  1.00  0.00            
ATOM     94  HZ3 LYS     8      37.670  44.910  27.850  1.00  0.00            
ATOM     95  C   LYS     8      34.120  49.320  25.150  1.00  0.00            
ATOM     96  O   LYS     8      33.620  49.170  24.040  1.00  0.00            
ATOM     97  N   GLN     9      35.250  49.970  25.390  1.00  0.00            
ATOM     98  H   GLN     9      35.660  49.980  26.310  1.00  0.00            
ATOM     99  CA  GLN     9      36.040  50.770  24.440  1.00  0.00            
ATOM    100  CB  GLN     9      36.370  52.130  25.070  1.00  0.00            
ATOM    101  CG  GLN     9      35.230  53.100  25.490  1.00  0.00            
ATOM    102  CD  GLN     9      35.850  54.310  26.150  1.00  0.00            
ATOM    103  OE1 GLN     9      35.790  54.510  27.370  1.00  0.00            
ATOM    104  NE2 GLN     9      36.280  55.280  25.340  1.00  0.00            
ATOM    105 1HE2 GLN     9      36.200  55.170  24.340  1.00  0.00            
ATOM    106 2HE2 GLN     9      36.690  56.100  25.720  1.00  0.00            
ATOM    107  C   GLN     9      37.280  50.220  23.750  1.00  0.00            
ATOM    108  O   GLN     9      37.810  49.240  24.260  1.00  0.00            
ATOM    109  N   GLU    10      37.620  50.820  22.620  1.00  0.00            
ATOM    110  H   GLU    10      37.010  51.460  22.170  1.00  0.00            
ATOM    111  CA  GLU    10      38.890  50.640  21.890  1.00  0.00            
ATOM    112  CB  GLU    10      39.130  51.860  20.990  1.00  0.00            
ATOM    113  CG  GLU    10      40.280  51.650  20.010  1.00  0.00            
ATOM    114  CD  GLU    10      40.340  52.920  19.150  1.00  0.00            
ATOM    115  OE1 GLU    10      39.490  53.030  18.240  1.00  0.00            
ATOM    116  OE2 GLU    10      41.150  53.810  19.430  1.00  0.00            
ATOM    117  C   GLU    10      40.150  50.690  22.770  1.00  0.00            
ATOM    118  O   GLU    10      40.380  51.570  23.600  1.00  0.00            
ATOM    119  N   GLY    11      40.710  49.510  23.000  1.00  0.00            
ATOM    120  H   GLY    11      40.290  48.670  22.680  1.00  0.00            
ATOM    121  CA  GLY    11      41.970  49.290  23.710  1.00  0.00            
ATOM    122  C   GLY    11      41.930  48.930  25.200  1.00  0.00            
ATOM    123  O   GLY    11      42.450  49.650  26.030  1.00  0.00            
ATOM    124  N   SER    12      41.470  47.730  25.540  1.00  0.00            
ATOM    125  H   SER    12      41.230  47.010  24.880  1.00  0.00            
ATOM    126  CA  SER    12      41.260  47.350  26.940  1.00  0.00            
ATOM    127  CB  SER    12      39.790  47.140  27.340  1.00  0.00            
ATOM    128  OG  SER    12      39.230  45.960  26.760  1.00  0.00            
ATOM    129  HG  SER    12      39.820  45.660  26.010  1.00  0.00            
ATOM    130  C   SER    12      42.070  46.120  27.350  1.00  0.00            
ATOM    131  O   SER    12      42.380  45.330  26.450  1.00  0.00            
ATOM    132  N   LEU    13      42.580  45.920  28.570  1.00  0.00            
ATOM    133  H   LEU    13      42.490  46.540  29.320  1.00  0.00            
ATOM    134  CA  LEU    13      43.320  44.660  28.850  1.00  0.00            
ATOM    135  CB  LEU    13      44.270  44.790  30.040  1.00  0.00            
ATOM    136  CG  LEU    13      45.320  45.850  29.660  1.00  0.00            
ATOM    137  CD1 LEU    13      45.910  46.480  30.930  1.00  0.00            
ATOM    138  CD2 LEU    13      46.290  45.280  28.640  1.00  0.00            
ATOM    139  C   LEU    13      42.410  43.480  29.230  1.00  0.00            
ATOM    140  O   LEU    13      41.730  43.400  30.250  1.00  0.00            
ATOM    141  N   CYS    14      42.190  42.590  28.260  1.00  0.00            
ATOM    142  H   CYS    14      42.720  42.630  27.420  1.00  0.00            
ATOM    143  CA  CYS    14      41.220  41.480  28.250  1.00  0.00            
ATOM    144  CB  CYS    14      41.620  40.600  27.070  1.00  0.00            
ATOM    145  SG  CYS    14      43.170  39.630  27.010  1.00  0.00            
ATOM    146  HG  CYS    14      42.470  39.160  25.990  1.00  0.00            
ATOM    147  C   CYS    14      40.950  40.670  29.510  1.00  0.00            
ATOM    148  O   CYS    14      39.770  40.730  29.900  1.00  0.00            
ATOM    149  N   ALA    15      41.930  40.070  30.180  1.00  0.00            
ATOM    150  H   ALA    15      42.850  40.010  29.810  1.00  0.00            
ATOM    151  CA  ALA    15      41.790  39.440  31.500  1.00  0.00            
ATOM    152  CB  ALA    15      43.020  38.690  32.010  1.00  0.00            
ATOM    153  C   ALA    15      41.330  40.290  32.700  1.00  0.00            
ATOM    154  O   ALA    15      40.340  39.870  33.300  1.00  0.00            
ATOM    155  N   GLN    16      42.010  41.430  32.890  1.00  0.00            
ATOM    156  H   GLN    16      42.890  41.570  32.430  1.00  0.00            
ATOM    157  CA  GLN    16      41.590  42.560  33.720  1.00  0.00            
ATOM    158  CB  GLN    16      42.690  43.630  33.710  1.00  0.00            
ATOM    159  CG  GLN    16      44.110  43.200  34.100  1.00  0.00            
ATOM    160  CD  GLN    16      44.910  42.750  32.870  1.00  0.00            
ATOM    161  OE1 GLN    16      44.440  42.030  31.980  1.00  0.00            
ATOM    162  NE2 GLN    16      46.220  42.990  32.870  1.00  0.00            
ATOM    163 1HE2 GLN    16      46.630  43.480  33.650  1.00  0.00            
ATOM    164 2HE2 GLN    16      46.780  42.730  32.080  1.00  0.00            
ATOM    165  C   GLN    16      40.190  43.160  33.680  1.00  0.00            
ATOM    166  O   GLN    16      39.620  43.430  34.740  1.00  0.00            
ATOM    167  N   HIS    17      39.830  43.550  32.470  1.00  0.00            
ATOM    168  H   HIS    17      40.460  43.500  31.700  1.00  0.00            
ATOM    169  CA  HIS    17      38.530  44.130  32.090  1.00  0.00            
ATOM    170  CB  HIS    17      38.540  44.600  30.630  1.00  0.00            
ATOM    171  CG  HIS    17      37.460  45.670  30.410  1.00  0.00            
ATOM    172  ND1 HIS    17      36.150  45.570  30.160  1.00  0.00            
ATOM    173  CD2 HIS    17      37.640  46.950  30.680  1.00  0.00            
ATOM    174  HD2 HIS    17      38.610  47.400  30.830  1.00  0.00            
ATOM    175  CE1 HIS    17      35.600  46.770  30.350  1.00  0.00            
ATOM    176  HE1 HIS    17      34.540  46.980  30.210  1.00  0.00            
ATOM    177  NE2 HIS    17      36.520  47.660  30.720  1.00  0.00            
ATOM    178  HE2 HIS    17      36.380  48.630  30.960  1.00  0.00            
ATOM    179  C   HIS    17      37.310  43.240  32.330  1.00  0.00            
ATOM    180  O   HIS    17      36.350  43.470  33.070  1.00  0.00            
ATOM    181  N   CYS    18      37.470  41.940  32.010  1.00  0.00            
ATOM    182  H   CYS    18      38.220  41.660  31.430  1.00  0.00            
ATOM    183  CA  CYS    18      36.620  40.830  32.450  1.00  0.00            
ATOM    184  CB  CYS    18      36.970  39.530  31.740  1.00  0.00            
ATOM    185  SG  CYS    18      37.160  39.660  29.930  1.00  0.00            
ATOM    186  HG  CYS    18      38.400  39.460  30.360  1.00  0.00            
ATOM    187  C   CYS    18      36.590  40.640  33.960  1.00  0.00            
ATOM    188  O   CYS    18      35.460  40.630  34.480  1.00  0.00            
ATOM    189  N   LEU    19      37.690  40.550  34.690  1.00  0.00            
ATOM    190  H   LEU    19      38.600  40.520  34.260  1.00  0.00            
ATOM    191  CA  LEU    19      37.750  40.480  36.160  1.00  0.00            
ATOM    192  CB  LEU    19      39.190  40.210  36.610  1.00  0.00            
ATOM    193  CG  LEU    19      39.650  38.810  36.240  1.00  0.00            
ATOM    194  CD1 LEU    19      41.160  38.760  36.370  1.00  0.00            
ATOM    195  CD2 LEU    19      39.030  37.750  37.160  1.00  0.00            
ATOM    196  C   LEU    19      37.130  41.650  36.920  1.00  0.00            
ATOM    197  O   LEU    19      36.040  41.500  37.470  1.00  0.00            
ATOM    198  N   ASN    20      37.650  42.850  36.630  1.00  0.00            
ATOM    199  H   ASN    20      38.330  42.970  35.910  1.00  0.00            
ATOM    200  CA  ASN    20      37.280  44.070  37.340  1.00  0.00            
ATOM    201  CB  ASN    20      38.370  45.130  37.230  1.00  0.00            
ATOM    202  CG  ASN    20      38.120  46.390  38.060  1.00  0.00            
ATOM    203  OD1 ASN    20      37.340  47.270  37.690  1.00  0.00            
ATOM    204  ND2 ASN    20      38.730  46.430  39.230  1.00  0.00            
ATOM    205 1HD2 ASN    20      39.330  45.690  39.520  1.00  0.00            
ATOM    206 2HD2 ASN    20      38.610  47.230  39.830  1.00  0.00            
ATOM    207  C   ASN    20      35.920  44.670  36.960  1.00  0.00            
ATOM    208  O   ASN    20      35.140  44.920  37.880  1.00  0.00            
ATOM    209  N   ASN    21      35.490  44.580  35.690  1.00  0.00            
ATOM    210  H   ASN    21      36.020  44.160  34.970  1.00  0.00            
ATOM    211  CA  ASN    21      34.190  45.090  35.280  1.00  0.00            
ATOM    212  CB  ASN    21      34.090  45.750  33.900  1.00  0.00            
ATOM    213  CG  ASN    21      34.880  47.030  33.680  1.00  0.00            
ATOM    214  OD1 ASN    21      36.100  46.990  33.590  1.00  0.00            
ATOM    215  ND2 ASN    21      34.160  48.140  33.880  1.00  0.00            
ATOM    216 1HD2 ASN    21      33.200  48.060  34.140  1.00  0.00            
ATOM    217 2HD2 ASN    21      34.570  49.030  33.760  1.00  0.00            
ATOM    218  C   ASN    21      33.020  44.100  35.340  1.00  0.00            
ATOM    219  O   ASN    21      32.060  44.350  36.060  1.00  0.00            
ATOM    220  N   LEU    22      33.200  43.020  34.600  1.00  0.00            
ATOM    221  H   LEU    22      34.060  42.800  34.150  1.00  0.00            
ATOM    222  CA  LEU    22      32.130  42.020  34.380  1.00  0.00            
ATOM    223  CB  LEU    22      32.230  41.140  33.140  1.00  0.00            
ATOM    224  CG  LEU    22      32.110  41.950  31.840  1.00  0.00            
ATOM    225  CD1 LEU    22      32.990  41.110  30.900  1.00  0.00            
ATOM    226  CD2 LEU    22      30.680  42.050  31.350  1.00  0.00            
ATOM    227  C   LEU    22      31.950  41.080  35.590  1.00  0.00            
ATOM    228  O   LEU    22      30.870  41.150  36.190  1.00  0.00            
ATOM    229  N   LEU    23      32.960  40.290  35.930  1.00  0.00            
ATOM    230  H   LEU    23      33.880  40.420  35.520  1.00  0.00            
ATOM    231  CA  LEU    23      32.930  39.190  36.890  1.00  0.00            
ATOM    232  CB  LEU    23      34.130  38.270  36.630  1.00  0.00            
ATOM    233  CG  LEU    23      33.920  37.590  35.290  1.00  0.00            
ATOM    234  CD1 LEU    23      35.250  37.110  34.700  1.00  0.00            
ATOM    235  CD2 LEU    23      32.930  36.410  35.420  1.00  0.00            
ATOM    236  C   LEU    23      32.780  39.530  38.370  1.00  0.00            
ATOM    237  O   LEU    23      32.200  38.720  39.090  1.00  0.00            
ATOM    238  N   GLN    24      33.350  40.630  38.830  1.00  0.00            
ATOM    239  H   GLN    24      33.950  41.190  38.240  1.00  0.00            
ATOM    240  CA  GLN    24      33.210  41.230  40.150  1.00  0.00            
ATOM    241  CB  GLN    24      31.790  41.680  40.500  1.00  0.00            
ATOM    242  CG  GLN    24      31.260  42.810  39.590  1.00  0.00            
ATOM    243  CD  GLN    24      31.890  44.140  39.940  1.00  0.00            
ATOM    244  OE1 GLN    24      32.020  44.660  41.050  1.00  0.00            
ATOM    245  NE2 GLN    24      32.510  44.760  38.930  1.00  0.00            
ATOM    246 1HE2 GLN    24      32.530  44.330  38.030  1.00  0.00            
ATOM    247 2HE2 GLN    24      32.950  45.650  39.080  1.00  0.00            
ATOM    248  C   GLN    24      33.780  40.440  41.320  1.00  0.00            
ATOM    249  O   GLN    24      33.070  39.600  41.860  1.00  0.00            
ATOM    250  N   GLY    25      35.010  40.720  41.730  1.00  0.00            
ATOM    251  H   GLY    25      35.540  41.520  41.440  1.00  0.00            
ATOM    252  CA  GLY    25      35.670  39.800  42.670  1.00  0.00            
ATOM    253  C   GLY    25      36.800  39.070  41.950  1.00  0.00            
ATOM    254  O   GLY    25      36.550  38.180  41.160  1.00  0.00            
ATOM    255  N   GLU    26      38.020  39.550  42.230  1.00  0.00            
ATOM    256  H   GLU    26      38.240  40.180  42.970  1.00  0.00            
ATOM    257  CA  GLU    26      39.120  39.140  41.330  1.00  0.00            
ATOM    258  CB  GLU    26      40.140  40.250  41.140  1.00  0.00            
ATOM    259  CG  GLU    26      39.560  41.280  40.170  1.00  0.00            
ATOM    260  CD  GLU    26      40.300  42.620  40.200  1.00  0.00            
ATOM    261  OE1 GLU    26      39.590  43.660  40.060  1.00  0.00            
ATOM    262  OE2 GLU    26      41.520  42.740  40.410  1.00  0.00            
ATOM    263  C   GLU    26      39.890  38.050  42.090  1.00  0.00            
ATOM    264  O   GLU    26      40.860  38.320  42.810  1.00  0.00            
ATOM    265  N   TYR    27      39.480  36.800  41.980  1.00  0.00            
ATOM    266  H   TYR    27      38.660  36.580  41.440  1.00  0.00            
ATOM    267  CA  TYR    27      40.100  35.630  42.580  1.00  0.00            
ATOM    268  CB  TYR    27      39.050  34.530  42.810  1.00  0.00            
ATOM    269  CG  TYR    27      39.350  33.820  44.130  1.00  0.00            
ATOM    270  CD1 TYR    27      40.270  32.790  44.010  1.00  0.00            
ATOM    271  HD1 TYR    27      40.830  32.680  43.080  1.00  0.00            
ATOM    272  CD2 TYR    27      38.600  33.990  45.290  1.00  0.00            
ATOM    273  HD2 TYR    27      37.860  34.790  45.380  1.00  0.00            
ATOM    274  CE1 TYR    27      40.470  31.900  45.040  1.00  0.00            
ATOM    275  HE1 TYR    27      41.150  31.030  44.920  1.00  0.00            
ATOM    276  CE2 TYR    27      38.830  33.100  46.320  1.00  0.00            
ATOM    277  HE2 TYR    27      38.230  33.170  47.230  1.00  0.00            
ATOM    278  CZ  TYR    27      39.800  32.110  46.230  1.00  0.00            
ATOM    279  OH  TYR    27      40.220  31.400  47.310  1.00  0.00            
ATOM    280  HH  TYR    27      39.580  31.410  48.070  1.00  0.00            
ATOM    281  C   TYR    27      41.330  35.160  41.780  1.00  0.00            
ATOM    282  O   TYR    27      42.360  34.730  42.320  1.00  0.00            
ATOM    283  N   PHE    28      41.320  35.200  40.460  1.00  0.00            
ATOM    284  H   PHE    28      40.600  35.640  39.930  1.00  0.00            
ATOM    285  CA  PHE    28      42.400  34.600  39.660  1.00  0.00            
ATOM    286  CB  PHE    28      41.710  33.970  38.440  1.00  0.00            
ATOM    287  CG  PHE    28      42.500  32.710  38.040  1.00  0.00            
ATOM    288  CD1 PHE    28      43.350  32.920  36.960  1.00  0.00            
ATOM    289  HD1 PHE    28      43.370  33.860  36.430  1.00  0.00            
ATOM    290  CD2 PHE    28      42.460  31.520  38.770  1.00  0.00            
ATOM    291  HD2 PHE    28      41.730  31.350  39.560  1.00  0.00            
ATOM    292  CE1 PHE    28      44.210  31.880  36.580  1.00  0.00            
ATOM    293  HE1 PHE    28      44.850  32.010  35.700  1.00  0.00            
ATOM    294  CE2 PHE    28      43.420  30.590  38.420  1.00  0.00            
ATOM    295  HE2 PHE    28      43.540  29.710  39.070  1.00  0.00            
ATOM    296  CZ  PHE    28      44.260  30.690  37.320  1.00  0.00            
ATOM    297  HZ  PHE    28      44.920  29.890  37.030  1.00  0.00            
ATOM    298  C   PHE    28      43.390  35.630  39.130  1.00  0.00            
ATOM    299  O   PHE    28      43.080  36.810  39.050  1.00  0.00            
ATOM    300  N   SER    29      44.640  35.220  38.950  1.00  0.00            
ATOM    301  H   SER    29      44.940  34.310  39.270  1.00  0.00            
ATOM    302  CA  SER    29      45.720  35.980  38.320  1.00  0.00            
ATOM    303  CB  SER    29      47.070  35.270  38.290  1.00  0.00            
ATOM    304  OG  SER    29      48.100  35.890  37.510  1.00  0.00            
ATOM    305  HG  SER    29      48.890  35.270  37.490  1.00  0.00            
ATOM    306  C   SER    29      45.500  36.440  36.880  1.00  0.00            
ATOM    307  O   SER    29      45.330  35.560  36.040  1.00  0.00            
ATOM    308  N   PRO    30      45.580  37.730  36.540  1.00  0.00            
ATOM    309  CA  PRO    30      45.390  38.270  35.180  1.00  0.00            
ATOM    310  CB  PRO    30      45.540  39.790  35.200  1.00  0.00            
ATOM    311  CG  PRO    30      45.740  40.200  36.670  1.00  0.00            
ATOM    312  CD  PRO    30      45.740  38.880  37.450  1.00  0.00            
ATOM    313  C   PRO    30      46.410  37.650  34.230  1.00  0.00            
ATOM    314  O   PRO    30      45.980  37.070  33.230  1.00  0.00            
ATOM    315  N   VAL    31      47.670  37.480  34.650  1.00  0.00            
ATOM    316  H   VAL    31      47.980  37.710  35.570  1.00  0.00            
ATOM    317  CA  VAL    31      48.680  36.980  33.730  1.00  0.00            
ATOM    318  CB  VAL    31      50.110  37.460  33.920  1.00  0.00            
ATOM    319  CG1 VAL    31      50.240  38.980  33.900  1.00  0.00            
ATOM    320  CG2 VAL    31      50.730  36.880  35.210  1.00  0.00            
ATOM    321  C   VAL    31      48.730  35.450  33.520  1.00  0.00            
ATOM    322  O   VAL    31      49.070  35.020  32.420  1.00  0.00            
ATOM    323  N   GLU    32      48.410  34.720  34.600  1.00  0.00            
ATOM    324  H   GLU    32      48.300  35.100  35.510  1.00  0.00            
ATOM    325  CA  GLU    32      48.190  33.270  34.490  1.00  0.00            
ATOM    326  CB  GLU    32      48.130  32.650  35.890  1.00  0.00            
ATOM    327  CG  GLU    32      49.400  32.230  36.620  1.00  0.00            
ATOM    328  CD  GLU    32      50.380  33.380  36.910  1.00  0.00            
ATOM    329  OE1 GLU    32      50.090  34.190  37.820  1.00  0.00            
ATOM    330  OE2 GLU    32      51.360  33.500  36.150  1.00  0.00            
ATOM    331  C   GLU    32      46.980  32.860  33.640  1.00  0.00            
ATOM    332  O   GLU    32      47.200  31.940  32.850  1.00  0.00            
ATOM    333  N   LEU    33      46.000  33.760  33.610  1.00  0.00            
ATOM    334  H   LEU    33      45.920  34.520  34.260  1.00  0.00            
ATOM    335  CA  LEU    33      44.940  33.690  32.600  1.00  0.00            
ATOM    336  CB  LEU    33      43.870  34.750  32.820  1.00  0.00            
ATOM    337  CG  LEU    33      42.730  34.540  33.820  1.00  0.00            
ATOM    338  CD1 LEU    33      41.730  35.640  33.550  1.00  0.00            
ATOM    339  CD2 LEU    33      41.980  33.260  33.430  1.00  0.00            
ATOM    340  C   LEU    33      45.410  33.460  31.150  1.00  0.00            
ATOM    341  O   LEU    33      45.030  32.520  30.480  1.00  0.00            
ATOM    342  N   SER    34      46.270  34.380  30.660  1.00  0.00            
ATOM    343  H   SER    34      46.500  35.190  31.180  1.00  0.00            
ATOM    344  CA  SER    34      46.960  34.310  29.370  1.00  0.00            
ATOM    345  CB  SER    34      47.810  35.540  29.100  1.00  0.00            
ATOM    346  OG  SER    34      47.370  36.620  29.920  1.00  0.00            
ATOM    347  HG  SER    34      46.620  37.100  29.460  1.00  0.00            
ATOM    348  C   SER    34      47.860  33.100  29.150  1.00  0.00            
ATOM    349  O   SER    34      47.570  32.380  28.190  1.00  0.00            
ATOM    350  N   SER    35      48.630  32.730  30.180  1.00  0.00            
ATOM    351  H   SER    35      48.720  33.250  31.020  1.00  0.00            
ATOM    352  CA  SER    35      49.410  31.490  30.050  1.00  0.00            
ATOM    353  CB  SER    35      50.570  31.360  31.030  1.00  0.00            
ATOM    354  OG  SER    35      50.060  30.850  32.250  1.00  0.00            
ATOM    355  HG  SER    35      50.620  31.210  33.000  1.00  0.00            
ATOM    356  C   SER    35      48.630  30.180  29.940  1.00  0.00            
ATOM    357  O   SER    35      48.900  29.360  29.060  1.00  0.00            
ATOM    358  N   ILE    36      47.560  30.070  30.720  1.00  0.00            
ATOM    359  H   ILE    36      47.300  30.750  31.410  1.00  0.00            
ATOM    360  CA  ILE    36      46.680  28.900  30.580  1.00  0.00            
ATOM    361  CB  ILE    36      45.620  28.870  31.700  1.00  0.00            
ATOM    362  CG1 ILE    36      46.450  28.590  32.960  1.00  0.00            
ATOM    363  CG2 ILE    36      44.570  27.790  31.410  1.00  0.00            
ATOM    364  CD  ILE    36      45.580  28.700  34.220  1.00  0.00            
ATOM    365  C   ILE    36      46.020  28.850  29.190  1.00  0.00            
ATOM    366  O   ILE    36      46.170  27.770  28.600  1.00  0.00            
ATOM    367  N   ALA    37      45.300  29.880  28.760  1.00  0.00            
ATOM    368  H   ALA    37      44.990  30.590  29.390  1.00  0.00            
ATOM    369  CA  ALA    37      44.890  30.090  27.370  1.00  0.00            
ATOM    370  CB  ALA    37      44.550  31.580  27.300  1.00  0.00            
ATOM    371  C   ALA    37      45.760  29.690  26.180  1.00  0.00            
ATOM    372  O   ALA    37      45.400  28.660  25.590  1.00  0.00            
ATOM    373  N   HIS    38      47.020  30.140  26.140  1.00  0.00            
ATOM    374  H   HIS    38      47.350  30.810  26.800  1.00  0.00            
ATOM    375  CA  HIS    38      48.020  29.720  25.160  1.00  0.00            
ATOM    376  CB  HIS    38      49.380  30.340  25.510  1.00  0.00            
ATOM    377  CG  HIS    38      49.310  31.850  25.770  1.00  0.00            
ATOM    378  ND1 HIS    38      48.520  32.740  25.180  1.00  0.00            
ATOM    379  CD2 HIS    38      50.200  32.560  26.470  1.00  0.00            
ATOM    380  HD2 HIS    38      51.070  32.160  26.980  1.00  0.00            
ATOM    381  CE1 HIS    38      48.800  33.970  25.610  1.00  0.00            
ATOM    382  HE1 HIS    38      48.270  34.880  25.340  1.00  0.00            
ATOM    383  NE2 HIS    38      49.850  33.850  26.420  1.00  0.00            
ATOM    384  HE2 HIS    38      50.300  34.590  26.910  1.00  0.00            
ATOM    385  C   HIS    38      48.270  28.220  25.090  1.00  0.00            
ATOM    386  O   HIS    38      48.340  27.630  24.010  1.00  0.00            
ATOM    387  N   GLN    39      48.100  27.510  26.210  1.00  0.00            
ATOM    388  H   GLN    39      47.790  27.900  27.070  1.00  0.00            
ATOM    389  CA  GLN    39      48.380  26.070  26.200  1.00  0.00            
ATOM    390  CB  GLN    39      48.730  25.540  27.590  1.00  0.00            
ATOM    391  CG  GLN    39      50.220  25.700  27.910  1.00  0.00            
ATOM    392  CD  GLN    39      50.550  25.010  29.240  1.00  0.00            
ATOM    393  OE1 GLN    39      50.630  25.540  30.340  1.00  0.00            
ATOM    394  NE2 GLN    39      50.860  23.710  29.220  1.00  0.00            
ATOM    395 1HE2 GLN    39      50.880  23.190  28.370  1.00  0.00            
ATOM    396 2HE2 GLN    39      51.080  23.240  30.090  1.00  0.00            
ATOM    397  C   GLN    39      47.210  25.290  25.580  1.00  0.00            
ATOM    398  O   GLN    39      47.420  24.620  24.570  1.00  0.00            
ATOM    399  N   LEU    40      46.010  25.490  26.120  1.00  0.00            
ATOM    400  H   LEU    40      45.890  25.840  27.050  1.00  0.00            
ATOM    401  CA  LEU    40      44.750  25.200  25.420  1.00  0.00            
ATOM    402  CB  LEU    40      43.590  25.980  26.030  1.00  0.00            
ATOM    403  CG  LEU    40      43.460  25.600  27.500  1.00  0.00            
ATOM    404  CD1 LEU    40      42.790  26.820  28.170  1.00  0.00            
ATOM    405  CD2 LEU    40      42.480  24.470  27.750  1.00  0.00            
ATOM    406  C   LEU    40      44.580  25.430  23.930  1.00  0.00            
ATOM    407  O   LEU    40      44.740  24.550  23.090  1.00  0.00            
ATOM    408  N   ASP    41      44.970  26.660  23.580  1.00  0.00            
ATOM    409  H   ASP    41      45.330  27.300  24.270  1.00  0.00            
ATOM    410  CA  ASP    41      44.940  27.260  22.240  1.00  0.00            
ATOM    411  CB  ASP    41      45.150  28.770  22.440  1.00  0.00            
ATOM    412  CG  ASP    41      44.830  29.360  21.060  1.00  0.00            
ATOM    413  OD1 ASP    41      43.620  29.640  20.840  1.00  0.00            
ATOM    414  OD2 ASP    41      45.700  29.830  20.310  1.00  0.00            
ATOM    415  C   ASP    41      45.910  26.590  21.270  1.00  0.00            
ATOM    416  O   ASP    41      45.430  25.830  20.430  1.00  0.00            
ATOM    417  N   GLU    42      47.170  26.500  21.690  1.00  0.00            
ATOM    418  H   GLU    42      47.480  26.880  22.570  1.00  0.00            
ATOM    419  CA  GLU    42      48.190  25.860  20.850  1.00  0.00            
ATOM    420  CB  GLU    42      49.550  26.490  21.190  1.00  0.00            
ATOM    421  CG  GLU    42      49.500  27.940  20.720  1.00  0.00            
ATOM    422  CD  GLU    42      50.100  28.040  19.320  1.00  0.00            
ATOM    423  OE1 GLU    42      51.310  27.750  19.170  1.00  0.00            
ATOM    424  OE2 GLU    42      49.410  28.100  18.280  1.00  0.00            
ATOM    425  C   GLU    42      48.290  24.340  20.930  1.00  0.00            
ATOM    426  O   GLU    42      48.920  23.770  20.050  1.00  0.00            
ATOM    427  N   GLU    43      47.760  23.730  21.990  1.00  0.00            
ATOM    428  H   GLU    43      47.450  24.220  22.800  1.00  0.00            
ATOM    429  CA  GLU    43      47.600  22.260  22.040  1.00  0.00            
ATOM    430  CB  GLU    43      47.220  21.630  23.380  1.00  0.00            
ATOM    431  CG  GLU    43      48.430  21.510  24.300  1.00  0.00            
ATOM    432  CD  GLU    43      48.210  20.700  25.590  1.00  0.00            
ATOM    433  OE1 GLU    43      48.200  19.450  25.460  1.00  0.00            
ATOM    434  OE2 GLU    43      48.050  21.360  26.620  1.00  0.00            
ATOM    435  C   GLU    43      46.590  21.700  21.060  1.00  0.00            
ATOM    436  O   GLU    43      46.700  20.600  20.490  1.00  0.00            
ATOM    437  N   GLU    44      45.580  22.550  20.900  1.00  0.00            
ATOM    438  H   GLU    44      45.530  23.410  21.410  1.00  0.00            
ATOM    439  CA  GLU    44      44.450  22.320  19.980  1.00  0.00            
ATOM    440  CB  GLU    44      43.160  22.120  20.780  1.00  0.00            
ATOM    441  CG  GLU    44      43.100  20.750  21.470  1.00  0.00            
ATOM    442  CD  GLU    44      42.020  20.460  22.510  1.00  0.00            
ATOM    443  OE1 GLU    44      41.280  19.470  22.360  1.00  0.00            
ATOM    444  OE2 GLU    44      41.990  21.140  23.560  1.00  0.00            
ATOM    445  C   GLU    44      44.360  23.430  18.940  1.00  0.00            
ATOM    446  O   GLU    44      43.530  24.350  19.020  1.00  0.00            
ATOM    447  N   ARG    45      45.090  23.330  17.830  1.00  0.00            
ATOM    448  H   ARG    45      45.700  22.570  17.650  1.00  0.00            
ATOM    449  CA  ARG    45      45.060  24.350  16.750  1.00  0.00            
ATOM    450  CB  ARG    45      46.410  24.210  16.020  1.00  0.00            
ATOM    451  CG  ARG    45      47.580  24.480  16.970  1.00  0.00            
ATOM    452  CD  ARG    45      48.880  24.480  16.160  1.00  0.00            
ATOM    453  NE  ARG    45      49.930  24.900  17.080  1.00  0.00            
ATOM    454  HE  ARG    45      49.670  25.670  17.670  1.00  0.00            
ATOM    455  CZ  ARG    45      51.150  24.380  17.230  1.00  0.00            
ATOM    456  NH1 ARG    45      51.520  23.320  16.510  1.00  0.00            
ATOM    457 1HH1 ARG    45      50.900  22.900  15.850  1.00  0.00            
ATOM    458 2HH1 ARG    45      52.440  22.930  16.630  1.00  0.00            
ATOM    459  NH2 ARG    45      52.110  24.980  17.940  1.00  0.00            
ATOM    460 1HH2 ARG    45      51.920  25.860  18.380  1.00  0.00            
ATOM    461 2HH2 ARG    45      53.020  24.560  18.030  1.00  0.00            
ATOM    462  C   ARG    45      43.940  24.220  15.730  1.00  0.00            
ATOM    463  O   ARG    45      43.840  23.260  14.970  1.00  0.00            
ATOM    464  N   MET    46      43.210  25.320  15.500  1.00  0.00            
ATOM    465  H   MET    46      43.540  26.220  15.810  1.00  0.00            
ATOM    466  CA  MET    46      41.900  25.430  14.860  1.00  0.00            
ATOM    467  CB  MET    46      41.070  26.550  15.480  1.00  0.00            
ATOM    468  CG  MET    46      40.750  26.350  16.960  1.00  0.00            
ATOM    469  SD  MET    46      39.530  25.050  17.300  1.00  0.00            
ATOM    470  CE  MET    46      39.130  25.570  18.970  1.00  0.00            
ATOM    471  C   MET    46      42.020  25.520  13.340  1.00  0.00            
ATOM    472  O   MET    46      42.000  26.580  12.720  1.00  0.00            
ATOM    473  N   ARG    47      42.190  24.380  12.690  1.00  0.00            
ATOM    474  H   ARG    47      42.210  23.490  13.170  1.00  0.00            
ATOM    475  CA  ARG    47      42.380  24.250  11.230  1.00  0.00            
ATOM    476  CB  ARG    47      42.870  22.820  10.990  1.00  0.00            
ATOM    477  CG  ARG    47      43.570  22.590   9.650  1.00  0.00            
ATOM    478  CD  ARG    47      43.770  21.090   9.460  1.00  0.00            
ATOM    479  NE  ARG    47      44.780  20.870   8.400  1.00  0.00            
ATOM    480  HE  ARG    47      45.650  21.290   8.600  1.00  0.00            
ATOM    481  CZ  ARG    47      44.640  20.210   7.240  1.00  0.00            
ATOM    482  NH1 ARG    47      43.480  19.610   6.950  1.00  0.00            
ATOM    483 1HH1 ARG    47      42.720  19.660   7.590  1.00  0.00            
ATOM    484 2HH1 ARG    47      43.380  19.120   6.080  1.00  0.00            
ATOM    485  NH2 ARG    47      45.770  19.900   6.580  1.00  0.00            
ATOM    486 1HH2 ARG    47      46.650  20.170   6.950  1.00  0.00            
ATOM    487 2HH2 ARG    47      45.710  19.410   5.710  1.00  0.00            
ATOM    488  C   ARG    47      41.040  24.560  10.560  1.00  0.00            
ATOM    489  O   ARG    47      40.110  23.770  10.690  1.00  0.00            
ATOM    490  N   MET    48      41.040  25.570   9.700  1.00  0.00            
ATOM    491  H   MET    48      41.850  26.140   9.560  1.00  0.00            
ATOM    492  CA  MET    48      39.880  25.970   8.890  1.00  0.00            
ATOM    493  CB  MET    48      39.680  27.470   9.090  1.00  0.00            
ATOM    494  CG  MET    48      39.430  27.880  10.550  1.00  0.00            
ATOM    495  SD  MET    48      39.350  29.710  10.640  1.00  0.00            
ATOM    496  CE  MET    48      40.780  30.260   9.760  1.00  0.00            
ATOM    497  C   MET    48      40.020  25.590   7.420  1.00  0.00            
ATOM    498  O   MET    48      40.960  25.880   6.690  1.00  0.00            
ATOM    499  N   ALA    49      39.060  24.730   7.070  1.00  0.00            
ATOM    500  H   ALA    49      38.350  24.490   7.740  1.00  0.00            
ATOM    501  CA  ALA    49      38.850  24.030   5.800  1.00  0.00            
ATOM    502  CB  ALA    49      38.960  22.510   6.010  1.00  0.00            
ATOM    503  C   ALA    49      37.560  24.330   5.040  1.00  0.00            
ATOM    504  O   ALA    49      36.460  24.230   5.590  1.00  0.00            
ATOM    505  N   GLU    50      37.700  24.470   3.720  1.00  0.00            
ATOM    506  H   GLU    50      38.600  24.480   3.290  1.00  0.00            
ATOM    507  CA  GLU    50      36.600  24.600   2.760  1.00  0.00            
ATOM    508  CB  GLU    50      36.580  26.020   2.220  1.00  0.00            
ATOM    509  CG  GLU    50      36.440  27.060   3.340  1.00  0.00            
ATOM    510  CD  GLU    50      36.110  28.440   2.810  1.00  0.00            
ATOM    511  OE1 GLU    50      35.410  28.520   1.770  1.00  0.00            
ATOM    512  OE2 GLU    50      36.550  29.340   3.570  1.00  0.00            
ATOM    513  C   GLU    50      36.630  23.550   1.640  1.00  0.00            
ATOM    514  O   GLU    50      37.720  23.190   1.190  1.00  0.00            
ATOM    515  N   GLY    51      35.460  23.150   1.150  1.00  0.00            
ATOM    516  H   GLY    51      34.620  23.650   1.350  1.00  0.00            
ATOM    517  CA  GLY    51      35.280  21.950   0.310  1.00  0.00            
ATOM    518  C   GLY    51      34.310  20.970   0.980  1.00  0.00            
ATOM    519  O   GLY    51      34.670  20.020   1.660  1.00  0.00            
ATOM    520  N   GLY    52      33.070  21.290   0.670  1.00  0.00            
ATOM    521  H   GLY    52      32.890  22.100   0.110  1.00  0.00            
ATOM    522  CA  GLY    52      31.800  20.620   1.010  1.00  0.00            
ATOM    523  C   GLY    52      31.710  20.020   2.420  1.00  0.00            
ATOM    524  O   GLY    52      31.810  20.750   3.400  1.00  0.00            
ATOM    525  N   VAL    53      31.850  18.690   2.420  1.00  0.00            
ATOM    526  H   VAL    53      31.920  18.160   1.570  1.00  0.00            
ATOM    527  CA  VAL    53      31.920  17.890   3.650  1.00  0.00            
ATOM    528  CB  VAL    53      30.810  16.850   3.860  1.00  0.00            
ATOM    529  CG1 VAL    53      30.890  15.490   3.160  1.00  0.00            
ATOM    530  CG2 VAL    53      30.530  16.740   5.360  1.00  0.00            
ATOM    531  C   VAL    53      33.320  17.320   3.820  1.00  0.00            
ATOM    532  O   VAL    53      33.870  17.480   4.900  1.00  0.00            
ATOM    533  N   THR    54      33.940  16.640   2.840  1.00  0.00            
ATOM    534  H   THR    54      33.530  16.580   1.930  1.00  0.00            
ATOM    535  CA  THR    54      35.240  15.960   2.910  1.00  0.00            
ATOM    536  CB  THR    54      35.590  14.930   1.840  1.00  0.00            
ATOM    537  OG1 THR    54      35.090  15.420   0.590  1.00  0.00            
ATOM    538  HG1 THR    54      35.540  16.280   0.390  1.00  0.00            
ATOM    539  CG2 THR    54      34.820  13.660   2.270  1.00  0.00            
ATOM    540  C   THR    54      36.380  16.980   3.050  1.00  0.00            
ATOM    541  O   THR    54      36.900  17.480   2.050  1.00  0.00            
ATOM    542  N   SER    55      36.480  17.570   4.230  1.00  0.00            
ATOM    543  H   SER    55      35.830  17.380   4.960  1.00  0.00            
ATOM    544  CA  SER    55      37.500  18.550   4.640  1.00  0.00            
ATOM    545  CB  SER    55      37.240  20.010   4.270  1.00  0.00            
ATOM    546  OG  SER    55      37.240  20.330   2.880  1.00  0.00            
ATOM    547  HG  SER    55      36.540  19.790   2.440  1.00  0.00            
ATOM    548  C   SER    55      37.550  18.380   6.170  1.00  0.00            
ATOM    549  O   SER    55      36.530  18.350   6.840  1.00  0.00            
ATOM    550  N   GLU    56      38.760  18.140   6.680  1.00  0.00            
ATOM    551  H   GLU    56      39.550  18.060   6.080  1.00  0.00            
ATOM    552  CA  GLU    56      39.170  17.970   8.090  1.00  0.00            
ATOM    553  CB  GLU    56      40.530  17.290   8.120  1.00  0.00            
ATOM    554  CG  GLU    56      41.180  16.910   9.460  1.00  0.00            
ATOM    555  CD  GLU    56      40.540  15.590   9.820  1.00  0.00            
ATOM    556  OE1 GLU    56      40.240  14.650   9.040  1.00  0.00            
ATOM    557  OE2 GLU    56      40.350  15.500  11.060  1.00  0.00            
ATOM    558  C   GLU    56      39.130  19.300   8.840  1.00  0.00            
ATOM    559  O   GLU    56      40.140  20.020   8.810  1.00  0.00            
ATOM    560  N   ASP    57      37.920  19.780   9.110  1.00  0.00            
ATOM    561  H   ASP    57      37.100  19.240   8.980  1.00  0.00            
ATOM    562  CA  ASP    57      37.620  21.130   9.630  1.00  0.00            
ATOM    563  CB  ASP    57      36.790  21.880   8.600  1.00  0.00            
ATOM    564  CG  ASP    57      36.200  23.230   8.990  1.00  0.00            
ATOM    565  OD1 ASP    57      34.980  23.300   9.240  1.00  0.00            
ATOM    566  OD2 ASP    57      37.000  24.200   9.060  1.00  0.00            
ATOM    567  C   ASP    57      37.080  21.310  11.050  1.00  0.00            
ATOM    568  O   ASP    57      36.580  20.410  11.730  1.00  0.00            
ATOM    569  N   TYR    58      37.550  22.440  11.580  1.00  0.00            
ATOM    570  H   TYR    58      38.200  22.990  11.070  1.00  0.00            
ATOM    571  CA  TYR    58      37.290  23.060  12.880  1.00  0.00            
ATOM    572  CB  TYR    58      38.540  23.560  13.610  1.00  0.00            
ATOM    573  CG  TYR    58      39.330  22.340  14.100  1.00  0.00            
ATOM    574  CD1 TYR    58      40.210  21.600  13.280  1.00  0.00            
ATOM    575  HD1 TYR    58      40.040  21.580  12.210  1.00  0.00            
ATOM    576  CD2 TYR    58      39.510  22.260  15.470  1.00  0.00            
ATOM    577  HD2 TYR    58      38.770  22.780  16.100  1.00  0.00            
ATOM    578  CE1 TYR    58      41.280  20.940  13.850  1.00  0.00            
ATOM    579  HE1 TYR    58      42.020  20.430  13.200  1.00  0.00            
ATOM    580  CE2 TYR    58      40.550  21.590  16.070  1.00  0.00            
ATOM    581  HE2 TYR    58      40.690  21.590  17.150  1.00  0.00            
ATOM    582  CZ  TYR    58      41.420  20.890  15.230  1.00  0.00            
ATOM    583  OH  TYR    58      42.230  19.960  15.800  1.00  0.00            
ATOM    584  HH  TYR    58      42.280  20.040  16.800  1.00  0.00            
ATOM    585  C   TYR    58      36.280  24.220  12.910  1.00  0.00            
ATOM    586  O   TYR    58      35.450  24.150  13.810  1.00  0.00            
ATOM    587  N   ARG    59      35.970  24.840  11.770  1.00  0.00            
ATOM    588  H   ARG    59      36.200  24.500  10.880  1.00  0.00            
ATOM    589  CA  ARG    59      35.260  26.140  11.780  1.00  0.00            
ATOM    590  CB  ARG    59      35.530  26.960  10.510  1.00  0.00            
ATOM    591  CG  ARG    59      35.090  28.400  10.740  1.00  0.00            
ATOM    592  CD  ARG    59      35.600  29.460   9.740  1.00  0.00            
ATOM    593  NE  ARG    59      34.940  30.760   9.950  1.00  0.00            
ATOM    594  HE  ARG    59      34.400  30.840  10.780  1.00  0.00            
ATOM    595  CZ  ARG    59      35.060  31.820   9.140  1.00  0.00            
ATOM    596  NH1 ARG    59      35.830  31.870   8.050  1.00  0.00            
ATOM    597 1HH1 ARG    59      36.400  31.090   7.780  1.00  0.00            
ATOM    598 2HH1 ARG    59      35.860  32.710   7.490  1.00  0.00            
ATOM    599  NH2 ARG    59      34.310  32.880   9.440  1.00  0.00            
ATOM    600 1HH2 ARG    59      33.710  32.840  10.250  1.00  0.00            
ATOM    601 2HH2 ARG    59      34.350  33.700   8.890  1.00  0.00            
ATOM    602  C   ARG    59      33.800  25.790  12.090  1.00  0.00            
ATOM    603  O   ARG    59      33.120  26.590  12.730  1.00  0.00            
ATOM    604  N   THR    60      33.250  24.780  11.410  1.00  0.00            
ATOM    605  H   THR    60      33.740  24.310  10.660  1.00  0.00            
ATOM    606  CA  THR    60      31.930  24.210  11.660  1.00  0.00            
ATOM    607  CB  THR    60      31.520  23.190  10.580  1.00  0.00            
ATOM    608  OG1 THR    60      32.600  22.260  10.470  1.00  0.00            
ATOM    609  HG1 THR    60      33.340  22.690   9.970  1.00  0.00            
ATOM    610  CG2 THR    60      31.260  23.870   9.230  1.00  0.00            
ATOM    611  C   THR    60      31.570  23.530  12.990  1.00  0.00            
ATOM    612  O   THR    60      30.410  23.250  13.280  1.00  0.00            
ATOM    613  N   PHE    61      32.560  23.350  13.870  1.00  0.00            
ATOM    614  H   PHE    61      33.480  23.700  13.670  1.00  0.00            
ATOM    615  CA  PHE    61      32.480  22.680  15.170  1.00  0.00            
ATOM    616  CB  PHE    61      33.430  21.480  15.230  1.00  0.00            
ATOM    617  CG  PHE    61      33.050  20.310  14.330  1.00  0.00            
ATOM    618  CD1 PHE    61      32.230  19.300  14.790  1.00  0.00            
ATOM    619  HD1 PHE    61      31.690  19.390  15.730  1.00  0.00            
ATOM    620  CD2 PHE    61      33.650  20.090  13.090  1.00  0.00            
ATOM    621  HD2 PHE    61      34.240  20.900  12.660  1.00  0.00            
ATOM    622  CE1 PHE    61      32.070  18.120  14.030  1.00  0.00            
ATOM    623  HE1 PHE    61      31.450  17.330  14.450  1.00  0.00            
ATOM    624  CE2 PHE    61      33.530  18.910  12.360  1.00  0.00            
ATOM    625  HE2 PHE    61      34.100  18.780  11.440  1.00  0.00            
ATOM    626  CZ  PHE    61      32.660  17.910  12.790  1.00  0.00            
ATOM    627  HZ  PHE    61      32.470  17.010  12.200  1.00  0.00            
ATOM    628  C   PHE    61      32.880  23.640  16.300  1.00  0.00            
ATOM    629  O   PHE    61      33.520  23.380  17.330  1.00  0.00            
ATOM    630  N   LEU    62      32.600  24.890  15.990  1.00  0.00            
ATOM    631  H   LEU    62      32.130  25.140  15.150  1.00  0.00            
ATOM    632  CA  LEU    62      32.970  26.030  16.850  1.00  0.00            
ATOM    633  CB  LEU    62      34.210  26.650  16.200  1.00  0.00            
ATOM    634  CG  LEU    62      35.120  27.450  17.150  1.00  0.00            
ATOM    635  CD1 LEU    62      35.800  26.660  18.260  1.00  0.00            
ATOM    636  CD2 LEU    62      36.240  28.000  16.290  1.00  0.00            
ATOM    637  C   LEU    62      31.950  27.160  16.920  1.00  0.00            
ATOM    638  O   LEU    62      31.400  27.420  15.850  1.00  0.00            
ATOM    639  N   GLN    63      31.530  27.560  18.120  1.00  0.00            
ATOM    640  H   GLN    63      31.660  26.990  18.930  1.00  0.00            
ATOM    641  CA  GLN    63      30.840  28.830  18.370  1.00  0.00            
ATOM    642  CB  GLN    63      29.480  28.410  18.940  1.00  0.00            
ATOM    643  CG  GLN    63      28.620  27.770  17.860  1.00  0.00            
ATOM    644  CD  GLN    63      27.200  27.520  18.390  1.00  0.00            
ATOM    645  OE1 GLN    63      26.300  28.360  18.350  1.00  0.00            
ATOM    646  NE2 GLN    63      26.930  26.360  18.960  1.00  0.00            
ATOM    647 1HE2 GLN    63      27.640  25.670  19.040  1.00  0.00            
ATOM    648 2HE2 GLN    63      26.000  26.200  19.290  1.00  0.00            
ATOM    649  C   GLN    63      31.790  29.630  19.290  1.00  0.00            
ATOM    650  O   GLN    63      32.590  30.510  19.020  1.00  0.00            
ATOM    651  N   GLN    64      31.850  29.130  20.530  1.00  0.00            
ATOM    652  H   GLN    64      31.380  28.280  20.770  1.00  0.00            
ATOM    653  CA  GLN    64      32.570  29.700  21.670  1.00  0.00            
ATOM    654  CB  GLN    64      32.070  28.920  22.890  1.00  0.00            
ATOM    655  CG  GLN    64      30.580  29.080  23.230  1.00  0.00            
ATOM    656  CD  GLN    64      29.990  30.420  23.680  1.00  0.00            
ATOM    657  OE1 GLN    64      30.410  31.540  23.340  1.00  0.00            
ATOM    658  NE2 GLN    64      28.910  30.300  24.450  1.00  0.00            
ATOM    659 1HE2 GLN    64      28.580  29.370  24.650  1.00  0.00            
ATOM    660 2HE2 GLN    64      28.450  31.100  24.800  1.00  0.00            
ATOM    661  C   GLN    64      34.090  29.510  21.550  1.00  0.00            
ATOM    662  O   GLN    64      34.490  28.360  21.440  1.00  0.00            
ATOM    663  N   PRO    65      34.940  30.530  21.700  1.00  0.00            
ATOM    664  CA  PRO    65      36.400  30.380  21.650  1.00  0.00            
ATOM    665  CB  PRO    65      36.990  31.780  21.680  1.00  0.00            
ATOM    666  CG  PRO    65      35.820  32.680  21.250  1.00  0.00            
ATOM    667  CD  PRO    65      34.570  31.950  21.740  1.00  0.00            
ATOM    668  C   PRO    65      36.870  29.460  22.770  1.00  0.00            
ATOM    669  O   PRO    65      36.580  29.700  23.950  1.00  0.00            
ATOM    670  N   SER    66      37.660  28.430  22.480  1.00  0.00            
ATOM    671  H   SER    66      38.020  28.280  21.560  1.00  0.00            
ATOM    672  CA  SER    66      38.050  27.420  23.460  1.00  0.00            
ATOM    673  CB  SER    66      38.290  26.040  22.860  1.00  0.00            
ATOM    674  OG  SER    66      37.100  25.650  22.200  1.00  0.00            
ATOM    675  HG  SER    66      37.210  24.730  21.830  1.00  0.00            
ATOM    676  C   SER    66      39.380  27.720  24.190  1.00  0.00            
ATOM    677  O   SER    66      39.450  27.380  25.370  1.00  0.00            
ATOM    678  N   GLY    67      40.330  28.390  23.550  1.00  0.00            
ATOM    679  H   GLY    67      40.320  28.520  22.550  1.00  0.00            
ATOM    680  CA  GLY    67      41.460  29.000  24.260  1.00  0.00            
ATOM    681  C   GLY    67      41.500  30.540  24.290  1.00  0.00            
ATOM    682  O   GLY    67      40.590  31.070  24.930  1.00  0.00            
ATOM    683  N   ASN    68      42.260  31.250  23.450  1.00  0.00            
ATOM    684  H   ASN    68      42.860  30.770  22.790  1.00  0.00            
ATOM    685  CA  ASN    68      42.370  32.700  23.350  1.00  0.00            
ATOM    686  CB  ASN    68      43.760  33.020  22.790  1.00  0.00            
ATOM    687  CG  ASN    68      44.750  33.210  23.940  1.00  0.00            
ATOM    688  OD1 ASN    68      44.590  33.930  24.920  1.00  0.00            
ATOM    689  ND2 ASN    68      46.000  32.760  23.840  1.00  0.00            
ATOM    690 1HD2 ASN    68      46.310  32.280  23.000  1.00  0.00            
ATOM    691 2HD2 ASN    68      46.640  32.870  24.590  1.00  0.00            
ATOM    692  C   ASN    68      41.280  33.430  22.560  1.00  0.00            
ATOM    693  O   ASN    68      40.840  32.850  21.570  1.00  0.00            
ATOM    694  N   MET    69      40.690  34.450  23.170  1.00  0.00            
ATOM    695  H   MET    69      40.880  34.710  24.120  1.00  0.00            
ATOM    696  CA  MET    69      39.700  35.300  22.480  1.00  0.00            
ATOM    697  CB  MET    69      38.480  35.460  23.380  1.00  0.00            
ATOM    698  CG  MET    69      37.230  35.970  22.660  1.00  0.00            
ATOM    699  SD  MET    69      35.830  36.300  23.780  1.00  0.00            
ATOM    700  CE  MET    69      34.830  37.090  22.530  1.00  0.00            
ATOM    701  C   MET    69      40.330  36.570  21.920  1.00  0.00            
ATOM    702  O   MET    69      40.860  36.520  20.820  1.00  0.00            
ATOM    703  N   ASP    70      40.300  37.720  22.600  1.00  0.00            
ATOM    704  H   ASP    70      39.830  37.860  23.460  1.00  0.00            
ATOM    705  CA  ASP    70      41.020  38.890  22.080  1.00  0.00            
ATOM    706  CB  ASP    70      40.020  39.750  21.280  1.00  0.00            
ATOM    707  CG  ASP    70      40.580  40.900  20.440  1.00  0.00            
ATOM    708  OD1 ASP    70      40.840  41.980  20.990  1.00  0.00            
ATOM    709  OD2 ASP    70      40.410  40.770  19.210  1.00  0.00            
ATOM    710  C   ASP    70      41.830  39.560  23.210  1.00  0.00            
ATOM    711  O   ASP    70      41.980  38.930  24.260  1.00  0.00            
ATOM    712  N   ASP    71      42.750  40.380  22.730  1.00  0.00            
ATOM    713  H   ASP    71      42.860  40.580  21.760  1.00  0.00            
ATOM    714  CA  ASP    71      43.730  41.070  23.580  1.00  0.00            
ATOM    715  CB  ASP    71      45.160  40.850  23.060  1.00  0.00            
ATOM    716  CG  ASP    71      45.270  41.380  21.630  1.00  0.00            
ATOM    717  OD1 ASP    71      45.410  42.610  21.400  1.00  0.00            
ATOM    718  OD2 ASP    71      45.050  40.560  20.710  1.00  0.00            
ATOM    719  C   ASP    71      43.520  42.500  24.090  1.00  0.00            
ATOM    720  O   ASP    71      43.940  42.960  25.160  1.00  0.00            
ATOM    721  N   SER    72      42.950  43.230  23.150  1.00  0.00            
ATOM    722  H   SER    72      43.040  42.970  22.180  1.00  0.00            
ATOM    723  CA  SER    72      42.150  44.450  23.290  1.00  0.00            
ATOM    724  CB  SER    72      42.080  45.140  21.920  1.00  0.00            
ATOM    725  OG  SER    72      41.450  46.440  22.010  1.00  0.00            
ATOM    726  HG  SER    72      41.670  46.960  21.180  1.00  0.00            
ATOM    727  C   SER    72      40.700  44.320  23.760  1.00  0.00            
ATOM    728  O   SER    72      40.250  45.090  24.620  1.00  0.00            
ATOM    729  N   GLY    73      39.980  43.410  23.140  1.00  0.00            
ATOM    730  H   GLY    73      40.350  42.880  22.370  1.00  0.00            
ATOM    731  CA  GLY    73      38.590  43.050  23.460  1.00  0.00            
ATOM    732  C   GLY    73      38.380  42.130  24.640  1.00  0.00            
ATOM    733  O   GLY    73      38.770  42.460  25.760  1.00  0.00            
ATOM    734  N   PHE    74      37.590  41.080  24.390  1.00  0.00            
ATOM    735  H   PHE    74      37.210  40.890  23.490  1.00  0.00            
ATOM    736  CA  PHE    74      37.230  40.100  25.450  1.00  0.00            
ATOM    737  CB  PHE    74      35.760  39.740  25.280  1.00  0.00            
ATOM    738  CG  PHE    74      34.790  40.920  25.530  1.00  0.00            
ATOM    739  CD1 PHE    74      34.110  41.110  26.720  1.00  0.00            
ATOM    740  HD1 PHE    74      34.480  40.660  27.650  1.00  0.00            
ATOM    741  CD2 PHE    74      34.360  41.650  24.440  1.00  0.00            
ATOM    742  HD2 PHE    74      34.810  41.480  23.460  1.00  0.00            
ATOM    743  CE1 PHE    74      32.960  41.890  26.760  1.00  0.00            
ATOM    744  HE1 PHE    74      32.310  41.840  27.640  1.00  0.00            
ATOM    745  CE2 PHE    74      33.350  42.610  24.560  1.00  0.00            
ATOM    746  HE2 PHE    74      33.150  43.260  23.730  1.00  0.00            
ATOM    747  CZ  PHE    74      32.590  42.740  25.730  1.00  0.00            
ATOM    748  HZ  PHE    74      31.770  43.450  25.800  1.00  0.00            
ATOM    749  C   PHE    74      38.100  38.880  25.740  1.00  0.00            
ATOM    750  O   PHE    74      38.930  38.580  24.890  1.00  0.00            
ATOM    751  N   PHE    75      37.790  38.140  26.790  1.00  0.00            
ATOM    752  H   PHE    75      37.090  38.430  27.450  1.00  0.00            
ATOM    753  CA  PHE    75      38.390  36.840  27.120  1.00  0.00            
ATOM    754  CB  PHE    75      39.160  37.010  28.430  1.00  0.00            
ATOM    755  CG  PHE    75      40.270  35.970  28.540  1.00  0.00            
ATOM    756  CD1 PHE    75      40.130  34.780  29.230  1.00  0.00            
ATOM    757  HD1 PHE    75      39.140  34.420  29.520  1.00  0.00            
ATOM    758  CD2 PHE    75      41.490  36.350  27.990  1.00  0.00            
ATOM    759  HD2 PHE    75      41.580  37.240  27.370  1.00  0.00            
ATOM    760  CE1 PHE    75      41.260  34.020  29.560  1.00  0.00            
ATOM    761  HE1 PHE    75      41.170  33.130  30.170  1.00  0.00            
ATOM    762  CE2 PHE    75      42.590  35.560  28.250  1.00  0.00            
ATOM    763  HE2 PHE    75      43.560  35.820  27.830  1.00  0.00            
ATOM    764  CZ  PHE    75      42.500  34.430  29.070  1.00  0.00            
ATOM    765  HZ  PHE    75      43.390  33.840  29.300  1.00  0.00            
ATOM    766  C   PHE    75      37.440  35.660  27.220  1.00  0.00            
ATOM    767  O   PHE    75      36.250  35.860  27.530  1.00  0.00            
ATOM    768  N   SER    76      37.900  34.430  26.960  1.00  0.00            
ATOM    769  H   SER    76      38.850  34.220  26.720  1.00  0.00            
ATOM    770  CA  SER    76      36.940  33.340  27.020  1.00  0.00            
ATOM    771  CB  SER    76      37.610  32.110  26.370  1.00  0.00            
ATOM    772  OG  SER    76      36.630  31.080  26.250  1.00  0.00            
ATOM    773  HG  SER    76      36.630  30.740  25.300  1.00  0.00            
ATOM    774  C   SER    76      36.400  32.830  28.370  1.00  0.00            
ATOM    775  O   SER    76      37.150  32.510  29.290  1.00  0.00            
ATOM    776  N   ILE    77      35.100  32.900  28.620  1.00  0.00            
ATOM    777  H   ILE    77      34.450  33.360  28.000  1.00  0.00            
ATOM    778  CA  ILE    77      34.500  32.310  29.830  1.00  0.00            
ATOM    779  CB  ILE    77      32.990  32.530  29.870  1.00  0.00            
ATOM    780  CG1 ILE    77      32.340  32.070  31.180  1.00  0.00            
ATOM    781  CG2 ILE    77      32.210  31.710  28.840  1.00  0.00            
ATOM    782  CD  ILE    77      32.600  33.050  32.330  1.00  0.00            
ATOM    783  C   ILE    77      34.930  30.860  30.100  1.00  0.00            
ATOM    784  O   ILE    77      35.070  30.480  31.260  1.00  0.00            
ATOM    785  N   GLN    78      35.080  30.140  29.000  1.00  0.00            
ATOM    786  H   GLN    78      34.810  30.480  28.090  1.00  0.00            
ATOM    787  CA  GLN    78      35.690  28.810  28.980  1.00  0.00            
ATOM    788  CB  GLN    78      35.990  28.290  27.580  1.00  0.00            
ATOM    789  CG  GLN    78      34.770  27.850  26.770  1.00  0.00            
ATOM    790  CD  GLN    78      33.830  28.970  26.340  1.00  0.00            
ATOM    791  OE1 GLN    78      32.760  29.170  26.930  1.00  0.00            
ATOM    792  NE2 GLN    78      34.180  29.790  25.340  1.00  0.00            
ATOM    793 1HE2 GLN    78      35.050  29.640  24.870  1.00  0.00            
ATOM    794 2HE2 GLN    78      33.560  30.520  25.060  1.00  0.00            
ATOM    795  C   GLN    78      36.950  28.680  29.850  1.00  0.00            
ATOM    796  O   GLN    78      36.830  28.060  30.910  1.00  0.00            
ATOM    797  N   VAL    79      38.000  29.410  29.510  1.00  0.00            
ATOM    798  H   VAL    79      37.970  30.030  28.720  1.00  0.00            
ATOM    799  CA  VAL    79      39.290  29.450  30.220  1.00  0.00            
ATOM    800  CB  VAL    79      40.420  30.220  29.540  1.00  0.00            
ATOM    801  CG1 VAL    79      41.740  29.960  30.270  1.00  0.00            
ATOM    802  CG2 VAL    79      40.450  29.940  28.030  1.00  0.00            
ATOM    803  C   VAL    79      39.060  29.820  31.690  1.00  0.00            
ATOM    804  O   VAL    79      39.400  29.010  32.560  1.00  0.00            
ATOM    805  N   ILE    80      38.290  30.880  31.870  1.00  0.00            
ATOM    806  H   ILE    80      37.840  31.360  31.130  1.00  0.00            
ATOM    807  CA  ILE    80      38.020  31.390  33.220  1.00  0.00            
ATOM    808  CB  ILE    80      37.350  32.750  33.160  1.00  0.00            
ATOM    809  CG1 ILE    80      38.300  33.770  32.510  1.00  0.00            
ATOM    810  CG2 ILE    80      36.750  33.320  34.450  1.00  0.00            
ATOM    811  CD  ILE    80      37.340  34.860  32.020  1.00  0.00            
ATOM    812  C   ILE    80      37.310  30.350  34.090  1.00  0.00            
ATOM    813  O   ILE    80      37.790  30.090  35.200  1.00  0.00            
ATOM    814  N   SER    81      36.380  29.580  33.520  1.00  0.00            
ATOM    815  H   SER    81      36.010  29.800  32.620  1.00  0.00            
ATOM    816  CA  SER    81      35.790  28.360  34.090  1.00  0.00            
ATOM    817  CB  SER    81      34.760  27.650  33.200  1.00  0.00            
ATOM    818  OG  SER    81      34.060  26.550  33.730  1.00  0.00            
ATOM    819  HG  SER    81      33.480  26.870  34.480  1.00  0.00            
ATOM    820  C   SER    81      36.830  27.330  34.540  1.00  0.00            
ATOM    821  O   SER    81      36.890  26.940  35.700  1.00  0.00            
ATOM    822  N   ASN    82      37.660  26.780  33.660  1.00  0.00            
ATOM    823  H   ASN    82      37.610  27.000  32.680  1.00  0.00            
ATOM    824  CA  ASN    82      38.740  25.860  33.970  1.00  0.00            
ATOM    825  CB  ASN    82      39.460  25.560  32.650  1.00  0.00            
ATOM    826  CG  ASN    82      38.750  24.700  31.610  1.00  0.00            
ATOM    827  OD1 ASN    82      37.690  25.110  31.160  1.00  0.00            
ATOM    828  ND2 ASN    82      39.210  23.460  31.430  1.00  0.00            
ATOM    829 1HD2 ASN    82      39.990  23.140  31.950  1.00  0.00            
ATOM    830 2HD2 ASN    82      38.780  22.850  30.760  1.00  0.00            
ATOM    831  C   ASN    82      39.890  26.320  34.870  1.00  0.00            
ATOM    832  O   ASN    82      40.650  25.510  35.400  1.00  0.00            
ATOM    833  N   ALA    83      40.110  27.640  34.860  1.00  0.00            
ATOM    834  H   ALA    83      39.770  28.220  34.110  1.00  0.00            
ATOM    835  CA  ALA    83      40.820  28.400  35.900  1.00  0.00            
ATOM    836  CB  ALA    83      41.260  29.710  35.260  1.00  0.00            
ATOM    837  C   ALA    83      40.160  28.420  37.290  1.00  0.00            
ATOM    838  O   ALA    83      40.830  27.980  38.230  1.00  0.00            
ATOM    839  N   LEU    84      38.900  28.820  37.450  1.00  0.00            
ATOM    840  H   LEU    84      38.350  29.070  36.680  1.00  0.00            
ATOM    841  CA  LEU    84      38.130  28.910  38.700  1.00  0.00            
ATOM    842  CB  LEU    84      37.600  30.340  38.770  1.00  0.00            
ATOM    843  CG  LEU    84      38.490  31.500  39.230  1.00  0.00            
ATOM    844  CD1 LEU    84      37.630  32.740  39.260  1.00  0.00            
ATOM    845  CD2 LEU    84      39.120  31.340  40.620  1.00  0.00            
ATOM    846  C   LEU    84      37.070  27.800  38.740  1.00  0.00            
ATOM    847  O   LEU    84      35.900  27.930  38.380  1.00  0.00            
ATOM    848  N   LYS    85      37.560  26.630  39.110  1.00  0.00            
ATOM    849  H   LYS    85      38.530  26.450  39.300  1.00  0.00            
ATOM    850  CA  LYS    85      36.680  25.450  39.280  1.00  0.00            
ATOM    851  CB  LYS    85      37.180  24.420  38.250  1.00  0.00            
ATOM    852  CG  LYS    85      36.140  23.440  37.730  1.00  0.00            
ATOM    853  CD  LYS    85      34.980  24.070  36.970  1.00  0.00            
ATOM    854  CE  LYS    85      33.960  23.230  36.220  1.00  0.00            
ATOM    855 1MNZ LYS    85      35.120  22.710  34.830  1.00  0.00            
ATOM    856 2MNZ LYS    85      34.220  21.530  35.430  1.00  0.00            
ATOM    857  NZ  LYS    85      34.570  22.270  35.280  1.00  0.00            
ATOM    858  HZ1 LYS    85      35.240  22.760  34.710  1.00  0.00            
ATOM    859  HZ2 LYS    85      35.040  21.540  35.780  1.00  0.00            
ATOM    860  HZ3 LYS    85      33.870  21.880  34.690  1.00  0.00            
ATOM    861  C   LYS    85      36.560  24.820  40.660  1.00  0.00            
ATOM    862  O   LYS    85      35.490  24.750  41.250  1.00  0.00            
ATOM    863  N   VAL    86      37.730  24.680  41.300  1.00  0.00            
ATOM    864  H   VAL    86      38.590  24.990  40.880  1.00  0.00            
ATOM    865  CA  VAL    86      37.930  24.080  42.620  1.00  0.00            
ATOM    866  CB  VAL    86      38.710  22.770  42.610  1.00  0.00            
ATOM    867  CG1 VAL    86      40.220  22.960  42.500  1.00  0.00            
ATOM    868  CG2 VAL    86      38.240  21.920  43.810  1.00  0.00            
ATOM    869  C   VAL    86      38.410  25.060  43.700  1.00  0.00            
ATOM    870  O   VAL    86      37.650  25.330  44.630  1.00  0.00            
ATOM    871  N   TRP    87      39.250  25.990  43.270  1.00  0.00            
ATOM    872  H   TRP    87      39.490  26.070  42.310  1.00  0.00            
ATOM    873  CA  TRP    87      39.940  27.000  44.080  1.00  0.00            
ATOM    874  CB  TRP    87      41.210  27.330  43.300  1.00  0.00            
ATOM    875  CG  TRP    87      42.060  28.390  44.020  1.00  0.00            
ATOM    876  CD1 TRP    87      42.680  28.150  45.180  1.00  0.00            
ATOM    877  HD1 TRP    87      42.400  27.330  45.850  1.00  0.00            
ATOM    878  CD2 TRP    87      42.710  29.480  43.490  1.00  0.00            
ATOM    879  NE1 TRP    87      43.670  29.010  45.430  1.00  0.00            
ATOM    880  HE1 TRP    87      44.240  29.040  46.250  1.00  0.00            
ATOM    881  CE2 TRP    87      43.720  29.820  44.380  1.00  0.00            
ATOM    882  CE3 TRP    87      42.480  30.240  42.340  1.00  0.00            
ATOM    883  HE3 TRP    87      41.640  30.050  41.690  1.00  0.00            
ATOM    884  CZ2 TRP    87      44.650  30.850  44.160  1.00  0.00            
ATOM    885  HZ2 TRP    87      45.420  31.120  44.890  1.00  0.00            
ATOM    886  CZ3 TRP    87      43.410  31.240  42.090  1.00  0.00            
ATOM    887  HZ3 TRP    87      43.310  31.840  41.190  1.00  0.00            
ATOM    888  CH2 TRP    87      44.480  31.510  42.940  1.00  0.00            
ATOM    889  HH2 TRP    87      45.220  32.240  42.650  1.00  0.00            
ATOM    890  C   TRP    87      39.090  28.250  44.400  1.00  0.00            
ATOM    891  O   TRP    87      38.890  29.020  43.470  1.00  0.00            
ATOM    892  N   GLY    88      38.280  28.230  45.460  1.00  0.00            
ATOM    893  H   GLY    88      38.220  27.460  46.110  1.00  0.00            
ATOM    894  CA  GLY    88      37.430  29.390  45.790  1.00  0.00            
ATOM    895  C   GLY    88      36.110  29.320  45.000  1.00  0.00            
ATOM    896  O   GLY    88      35.010  29.160  45.500  1.00  0.00            
ATOM    897  N   LEU    89      36.190  29.930  43.820  1.00  0.00            
ATOM    898  H   LEU    89      37.030  30.330  43.460  1.00  0.00            
ATOM    899  CA  LEU    89      35.030  30.070  42.930  1.00  0.00            
ATOM    900  CB  LEU    89      34.950  31.300  42.020  1.00  0.00            
ATOM    901  CG  LEU    89      34.540  32.380  43.020  1.00  0.00            
ATOM    902  CD1 LEU    89      34.690  33.790  42.390  1.00  0.00            
ATOM    903  CD2 LEU    89      33.060  32.290  43.430  1.00  0.00            
ATOM    904  C   LEU    89      34.940  28.910  41.930  1.00  0.00            
ATOM    905  O   LEU    89      35.870  28.190  41.570  1.00  0.00            
ATOM    906  N   GLU    90      33.660  28.530  41.920  1.00  0.00            
ATOM    907  H   GLU    90      32.980  29.030  42.440  1.00  0.00            
ATOM    908  CA  GLU    90      33.060  27.420  41.160  1.00  0.00            
ATOM    909  CB  GLU    90      32.170  26.540  42.020  1.00  0.00            
ATOM    910  CG  GLU    90      31.610  25.260  41.380  1.00  0.00            
ATOM    911  CD  GLU    90      30.920  24.410  42.460  1.00  0.00            
ATOM    912  OE1 GLU    90      29.990  24.890  43.140  1.00  0.00            
ATOM    913  OE2 GLU    90      31.100  23.190  42.360  1.00  0.00            
ATOM    914  C   GLU    90      32.210  28.000  40.020  1.00  0.00            
ATOM    915  O   GLU    90      31.190  28.630  40.300  1.00  0.00            
ATOM    916  N   LEU    91      32.840  28.140  38.870  1.00  0.00            
ATOM    917  H   LEU    91      33.810  27.880  38.770  1.00  0.00            
ATOM    918  CA  LEU    91      32.220  28.650  37.630  1.00  0.00            
ATOM    919  CB  LEU    91      33.260  29.670  37.140  1.00  0.00            
ATOM    920  CG  LEU    91      32.640  30.470  35.970  1.00  0.00            
ATOM    921  CD1 LEU    91      31.410  31.250  36.420  1.00  0.00            
ATOM    922  CD2 LEU    91      33.750  31.450  35.590  1.00  0.00            
ATOM    923  C   LEU    91      31.790  27.580  36.620  1.00  0.00            
ATOM    924  O   LEU    91      32.490  27.070  35.750  1.00  0.00            
ATOM    925  N   ILE    92      30.520  27.240  36.870  1.00  0.00            
ATOM    926  H   ILE    92      29.950  27.720  37.520  1.00  0.00            
ATOM    927  CA  ILE    92      29.890  26.090  36.190  1.00  0.00            
ATOM    928  CB  ILE    92      29.420  25.010  37.180  1.00  0.00            
ATOM    929  CG1 ILE    92      28.640  25.440  38.410  1.00  0.00            
ATOM    930  CG2 ILE    92      30.610  24.100  37.480  1.00  0.00            
ATOM    931  CD  ILE    92      28.090  24.140  39.020  1.00  0.00            
ATOM    932  C   ILE    92      28.740  26.480  35.250  1.00  0.00            
ATOM    933  O   ILE    92      28.020  27.430  35.540  1.00  0.00            
ATOM    934  N   LEU    93      28.480  25.660  34.230  1.00  0.00            
ATOM    935  H   LEU    93      29.070  24.870  34.070  1.00  0.00            
ATOM    936  CA  LEU    93      27.400  25.680  33.220  1.00  0.00            
ATOM    937  CB  LEU    93      27.730  24.710  32.080  1.00  0.00            
ATOM    938  CG  LEU    93      26.660  24.830  31.000  1.00  0.00            
ATOM    939  CD1 LEU    93      26.710  26.140  30.240  1.00  0.00            
ATOM    940  CD2 LEU    93      26.590  23.650  30.020  1.00  0.00            
ATOM    941  C   LEU    93      26.130  25.340  34.000  1.00  0.00            
ATOM    942  O   LEU    93      26.010  24.330  34.700  1.00  0.00            
ATOM    943  N   PHE    94      25.190  26.290  33.920  1.00  0.00            
ATOM    944  H   PHE    94      25.380  27.180  33.540  1.00  0.00            
ATOM    945  CA  PHE    94      23.790  26.100  34.370  1.00  0.00            
ATOM    946  CB  PHE    94      23.250  27.440  34.870  1.00  0.00            
ATOM    947  CG  PHE    94      22.040  27.290  35.810  1.00  0.00            
ATOM    948  CD1 PHE    94      20.900  28.030  35.540  1.00  0.00            
ATOM    949  HD1 PHE    94      20.710  28.500  34.570  1.00  0.00            
ATOM    950  CD2 PHE    94      22.200  26.740  37.070  1.00  0.00            
ATOM    951  HD2 PHE    94      23.090  26.110  37.260  1.00  0.00            
ATOM    952  CE1 PHE    94      19.980  28.150  36.580  1.00  0.00            
ATOM    953  HE1 PHE    94      19.080  28.730  36.380  1.00  0.00            
ATOM    954  CE2 PHE    94      21.290  26.910  38.110  1.00  0.00            
ATOM    955  HE2 PHE    94      21.490  26.480  39.080  1.00  0.00            
ATOM    956  CZ  PHE    94      20.120  27.620  37.870  1.00  0.00            
ATOM    957  HZ  PHE    94      19.360  27.760  38.630  1.00  0.00            
ATOM    958  C   PHE    94      22.730  25.430  33.490  1.00  0.00            
ATOM    959  O   PHE    94      21.710  24.930  33.960  1.00  0.00            
ATOM    960  N   ASN    95      22.760  25.610  32.180  1.00  0.00            
ATOM    961  H   ASN    95      23.410  26.240  31.750  1.00  0.00            
ATOM    962  CA  ASN    95      21.870  24.960  31.200  1.00  0.00            
ATOM    963  CB  ASN    95      22.650  24.920  29.890  1.00  0.00            
ATOM    964  CG  ASN    95      23.060  26.240  29.220  1.00  0.00            
ATOM    965  OD1 ASN    95      23.780  27.050  29.800  1.00  0.00            
ATOM    966  ND2 ASN    95      22.900  26.360  27.900  1.00  0.00            
ATOM    967 1HD2 ASN    95      22.510  25.600  27.370  1.00  0.00            
ATOM    968 2HD2 ASN    95      23.170  27.210  27.450  1.00  0.00            
ATOM    969  C   ASN    95      21.400  23.540  31.510  1.00  0.00            
ATOM    970  O   ASN    95      22.170  22.680  31.940  1.00  0.00            
ATOM    971  N   SER    96      20.120  23.260  31.290  1.00  0.00            
ATOM    972  H   SER    96      19.470  23.960  30.980  1.00  0.00            
ATOM    973  CA  SER    96      19.540  21.920  31.440  1.00  0.00            
ATOM    974  CB  SER    96      18.120  22.050  32.010  1.00  0.00            
ATOM    975  OG  SER    96      17.730  20.690  32.170  1.00  0.00            
ATOM    976  HG  SER    96      17.820  20.440  33.150  1.00  0.00            
ATOM    977  C   SER    96      19.420  21.270  30.070  1.00  0.00            
ATOM    978  O   SER    96      18.740  21.700  29.140  1.00  0.00            
ATOM    979  N   PRO    97      19.850  20.000  30.030  1.00  0.00            
ATOM    980  CA  PRO    97      19.520  19.050  28.980  1.00  0.00            
ATOM    981  CB  PRO    97      20.460  17.850  29.150  1.00  0.00            
ATOM    982  CG  PRO    97      21.070  18.020  30.540  1.00  0.00            
ATOM    983  CD  PRO    97      21.020  19.520  30.770  1.00  0.00            
ATOM    984  C   PRO    97      18.090  18.510  29.060  1.00  0.00            
ATOM    985  O   PRO    97      17.460  18.380  28.010  1.00  0.00            
ATOM    986  N   GLU    98      17.500  18.460  30.250  1.00  0.00            
ATOM    987  H   GLU    98      17.930  18.790  31.100  1.00  0.00            
ATOM    988  CA  GLU    98      16.140  17.930  30.400  1.00  0.00            
ATOM    989  CB  GLU    98      16.010  17.110  31.680  1.00  0.00            
ATOM    990  CG  GLU    98      17.060  16.030  31.850  1.00  0.00            
ATOM    991  CD  GLU    98      17.010  15.240  33.170  1.00  0.00            
ATOM    992  OE1 GLU    98      16.110  15.450  34.000  1.00  0.00            
ATOM    993  OE2 GLU    98      17.920  14.420  33.430  1.00  0.00            
ATOM    994  C   GLU    98      15.010  18.970  30.410  1.00  0.00            
ATOM    995  O   GLU    98      13.950  18.700  29.830  1.00  0.00            
ATOM    996  N   TYR    99      15.370  20.130  30.960  1.00  0.00            
ATOM    997  H   TYR    99      16.320  20.340  31.200  1.00  0.00            
ATOM    998  CA  TYR    99      14.410  21.180  31.230  1.00  0.00            
ATOM    999  CB  TYR    99      14.120  21.340  32.720  1.00  0.00            
ATOM   1000  CG  TYR    99      13.230  20.200  33.190  1.00  0.00            
ATOM   1001  CD1 TYR    99      11.870  20.460  33.240  1.00  0.00            
ATOM   1002  HD1 TYR    99      11.510  21.440  32.900  1.00  0.00            
ATOM   1003  CD2 TYR    99      13.710  18.990  33.660  1.00  0.00            
ATOM   1004  HD2 TYR    99      14.790  18.800  33.680  1.00  0.00            
ATOM   1005  CE1 TYR    99      10.950  19.520  33.700  1.00  0.00            
ATOM   1006  HE1 TYR    99       9.890  19.710  33.730  1.00  0.00            
ATOM   1007  CE2 TYR    99      12.840  18.000  34.100  1.00  0.00            
ATOM   1008  HE2 TYR    99      13.210  17.030  34.430  1.00  0.00            
ATOM   1009  CZ  TYR    99      11.490  18.300  34.110  1.00  0.00            
ATOM   1010  OH  TYR    99      10.610  17.250  34.180  1.00  0.00            
ATOM   1011  HH  TYR    99      10.870  16.580  34.870  1.00  0.00            
ATOM   1012  C   TYR    99      14.700  22.520  30.540  1.00  0.00            
ATOM   1013  O   TYR    99      15.760  22.740  29.960  1.00  0.00            
ATOM   1014  N   GLN   100      13.690  23.390  30.470  1.00  0.00            
ATOM   1015  H   GLN   100      12.770  23.180  30.750  1.00  0.00            
ATOM   1016  CA  GLN   100      13.840  24.750  29.950  1.00  0.00            
ATOM   1017  CB  GLN   100      13.040  24.820  28.650  1.00  0.00            
ATOM   1018  CG  GLN   100      14.060  24.450  27.570  1.00  0.00            
ATOM   1019  CD  GLN   100      13.330  23.780  26.420  1.00  0.00            
ATOM   1020  OE1 GLN   100      12.690  24.480  25.630  1.00  0.00            
ATOM   1021  NE2 GLN   100      13.670  22.530  26.150  1.00  0.00            
ATOM   1022 1HE2 GLN   100      14.380  22.070  26.700  1.00  0.00            
ATOM   1023 2HE2 GLN   100      13.230  22.020  25.410  1.00  0.00            
ATOM   1024  C   GLN   100      13.570  25.920  30.920  1.00  0.00            
ATOM   1025  O   GLN   100      14.480  26.680  31.220  1.00  0.00            
ATOM   1026  N   ARG   101      12.590  25.640  31.780  1.00  0.00            
ATOM   1027  H   ARG   101      12.080  24.780  31.770  1.00  0.00            
ATOM   1028  CA  ARG   101      12.230  26.620  32.790  1.00  0.00            
ATOM   1029  CB  ARG   101      10.720  26.750  33.000  1.00  0.00            
ATOM   1030  CG  ARG   101       9.990  27.010  31.680  1.00  0.00            
ATOM   1031  CD  ARG   101       9.440  28.440  31.650  1.00  0.00            
ATOM   1032  NE  ARG   101       8.680  28.600  30.390  1.00  0.00            
ATOM   1033  HE  ARG   101       9.220  28.530  29.570  1.00  0.00            
ATOM   1034  CZ  ARG   101       7.350  28.820  30.280  1.00  0.00            
ATOM   1035  NH1 ARG   101       6.430  28.670  31.240  1.00  0.00            
ATOM   1036 1HH1 ARG   101       6.690  28.370  32.150  1.00  0.00            
ATOM   1037 2HH1 ARG   101       5.470  28.870  31.030  1.00  0.00            
ATOM   1038  NH2 ARG   101       6.900  29.090  29.060  1.00  0.00            
ATOM   1039 1HH2 ARG   101       7.530  29.130  28.270  1.00  0.00            
ATOM   1040 2HH2 ARG   101       5.920  29.290  28.910  1.00  0.00            
ATOM   1041  C   ARG   101      12.960  26.290  34.080  1.00  0.00            
ATOM   1042  O   ARG   101      12.380  25.740  35.020  1.00  0.00            
ATOM   1043  N   LEU   102      14.200  26.780  34.110  1.00  0.00            
ATOM   1044  H   LEU   102      14.540  27.310  33.320  1.00  0.00            
ATOM   1045  CA  LEU   102      15.190  26.710  35.180  1.00  0.00            
ATOM   1046  CB  LEU   102      16.590  27.130  34.730  1.00  0.00            
ATOM   1047  CG  LEU   102      17.250  25.970  33.950  1.00  0.00            
ATOM   1048  CD1 LEU   102      18.580  26.460  33.380  1.00  0.00            
ATOM   1049  CD2 LEU   102      17.470  24.720  34.750  1.00  0.00            
ATOM   1050  C   LEU   102      14.820  27.420  36.480  1.00  0.00            
ATOM   1051  O   LEU   102      14.540  28.630  36.540  1.00  0.00            
ATOM   1052  N   ARG   103      14.630  26.720  37.610  1.00  0.00            
ATOM   1053  H   ARG   103      14.640  25.730  37.590  1.00  0.00            
ATOM   1054  CA  ARG   103      14.360  27.240  38.960  1.00  0.00            
ATOM   1055  CB  ARG   103      13.560  26.260  39.810  1.00  0.00            
ATOM   1056  CG  ARG   103      12.140  26.040  39.280  1.00  0.00            
ATOM   1057  CD  ARG   103      11.180  27.090  39.830  1.00  0.00            
ATOM   1058  NE  ARG   103       9.840  26.570  39.550  1.00  0.00            
ATOM   1059  HE  ARG   103       9.810  25.900  38.800  1.00  0.00            
ATOM   1060  CZ  ARG   103       8.690  26.860  40.170  1.00  0.00            
ATOM   1061  NH1 ARG   103       8.630  27.780  41.150  1.00  0.00            
ATOM   1062 1HH1 ARG   103       9.470  28.230  41.450  1.00  0.00            
ATOM   1063 2HH1 ARG   103       7.770  27.960  41.600  1.00  0.00            
ATOM   1064  NH2 ARG   103       7.610  26.160  39.810  1.00  0.00            
ATOM   1065 1HH2 ARG   103       7.680  25.460  39.110  1.00  0.00            
ATOM   1066 2HH2 ARG   103       6.730  26.350  40.240  1.00  0.00            
ATOM   1067  C   ARG   103      15.700  27.400  39.690  1.00  0.00            
ATOM   1068  O   ARG   103      16.630  26.620  39.470  1.00  0.00            
ATOM   1069  N   ILE   104      15.650  28.480  40.450  1.00  0.00            
ATOM   1070  H   ILE   104      14.780  28.950  40.640  1.00  0.00            
ATOM   1071  CA  ILE   104      16.790  29.100  41.130  1.00  0.00            
ATOM   1072  CB  ILE   104      17.250  30.380  40.420  1.00  0.00            
ATOM   1073  CG1 ILE   104      16.270  31.550  40.370  1.00  0.00            
ATOM   1074  CG2 ILE   104      17.890  29.950  39.100  1.00  0.00            
ATOM   1075  CD  ILE   104      17.030  32.780  39.860  1.00  0.00            
ATOM   1076  C   ILE   104      16.700  29.310  42.630  1.00  0.00            
ATOM   1077  O   ILE   104      15.920  30.130  43.110  1.00  0.00            
ATOM   1078  N   ASP   105      17.810  28.930  43.250  1.00  0.00            
ATOM   1079  H   ASP   105      18.570  28.490  42.760  1.00  0.00            
ATOM   1080  CA  ASP   105      18.030  29.120  44.690  1.00  0.00            
ATOM   1081  CB  ASP   105      19.140  28.150  45.120  1.00  0.00            
ATOM   1082  CG  ASP   105      19.610  28.030  46.570  1.00  0.00            
ATOM   1083  OD1 ASP   105      19.050  27.170  47.280  1.00  0.00            
ATOM   1084  OD2 ASP   105      20.100  29.040  47.130  1.00  0.00            
ATOM   1085  C   ASP   105      18.300  30.550  45.110  1.00  0.00            
ATOM   1086  O   ASP   105      19.370  30.970  44.670  1.00  0.00            
ATOM   1087  N   PRO   106      17.700  31.120  46.160  1.00  0.00            
ATOM   1088  CA  PRO   106      18.020  32.460  46.690  1.00  0.00            
ATOM   1089  CB  PRO   106      17.160  32.620  47.940  1.00  0.00            
ATOM   1090  CG  PRO   106      16.000  31.650  47.700  1.00  0.00            
ATOM   1091  CD  PRO   106      16.620  30.500  46.920  1.00  0.00            
ATOM   1092  C   PRO   106      19.450  32.890  47.060  1.00  0.00            
ATOM   1093  O   PRO   106      19.770  34.060  46.980  1.00  0.00            
ATOM   1094  N   ILE   107      20.280  31.890  47.380  1.00  0.00            
ATOM   1095  H   ILE   107      20.040  30.920  47.350  1.00  0.00            
ATOM   1096  CA  ILE   107      21.660  32.170  47.820  1.00  0.00            
ATOM   1097  CB  ILE   107      21.910  31.670  49.240  1.00  0.00            
ATOM   1098  CG1 ILE   107      20.810  32.080  50.210  1.00  0.00            
ATOM   1099  CG2 ILE   107      23.350  31.940  49.730  1.00  0.00            
ATOM   1100  CD  ILE   107      20.700  33.620  50.280  1.00  0.00            
ATOM   1101  C   ILE   107      22.690  31.720  46.780  1.00  0.00            
ATOM   1102  O   ILE   107      23.370  32.610  46.300  1.00  0.00            
ATOM   1103  N   ASN   108      22.590  30.480  46.300  1.00  0.00            
ATOM   1104  H   ASN   108      21.860  29.860  46.580  1.00  0.00            
ATOM   1105  CA  ASN   108      23.520  29.920  45.320  1.00  0.00            
ATOM   1106  CB  ASN   108      23.220  28.410  45.280  1.00  0.00            
ATOM   1107  CG  ASN   108      23.610  27.800  46.620  1.00  0.00            
ATOM   1108  OD1 ASN   108      24.720  27.410  46.940  1.00  0.00            
ATOM   1109  ND2 ASN   108      22.670  27.810  47.560  1.00  0.00            
ATOM   1110 1HD2 ASN   108      21.780  28.230  47.360  1.00  0.00            
ATOM   1111 2HD2 ASN   108      22.860  27.430  48.460  1.00  0.00            
ATOM   1112  C   ASN   108      23.660  30.510  43.910  1.00  0.00            
ATOM   1113  O   ASN   108      24.730  31.030  43.590  1.00  0.00            
ATOM   1114  N   GLU   109      22.490  30.850  43.380  1.00  0.00            
ATOM   1115  H   GLU   109      21.650  30.680  43.860  1.00  0.00            
ATOM   1116  CA  GLU   109      22.250  31.480  42.080  1.00  0.00            
ATOM   1117  CB  GLU   109      21.230  30.730  41.230  1.00  0.00            
ATOM   1118  CG  GLU   109      21.740  29.340  40.820  1.00  0.00            
ATOM   1119  CD  GLU   109      21.190  28.160  41.620  1.00  0.00            
ATOM   1120  OE1 GLU   109      19.960  27.980  41.770  1.00  0.00            
ATOM   1121  OE2 GLU   109      22.000  27.240  41.820  1.00  0.00            
ATOM   1122  C   GLU   109      21.890  32.960  42.300  1.00  0.00            
ATOM   1123  O   GLU   109      20.790  33.380  42.660  1.00  0.00            
ATOM   1124  N   ARG   110      22.930  33.790  42.360  1.00  0.00            
ATOM   1125  H   ARG   110      23.860  33.460  42.440  1.00  0.00            
ATOM   1126  CA  ARG   110      22.820  35.260  42.350  1.00  0.00            
ATOM   1127  CB  ARG   110      23.240  35.840  43.690  1.00  0.00            
ATOM   1128  CG  ARG   110      22.160  35.610  44.750  1.00  0.00            
ATOM   1129  CD  ARG   110      22.690  36.240  46.050  1.00  0.00            
ATOM   1130  NE  ARG   110      23.750  35.410  46.620  1.00  0.00            
ATOM   1131  HE  ARG   110      23.840  34.530  46.170  1.00  0.00            
ATOM   1132  CZ  ARG   110      24.610  35.660  47.630  1.00  0.00            
ATOM   1133  NH1 ARG   110      24.510  36.730  48.440  1.00  0.00            
ATOM   1134 1HH1 ARG   110      23.790  37.410  48.300  1.00  0.00            
ATOM   1135 2HH1 ARG   110      25.180  36.860  49.170  1.00  0.00            
ATOM   1136  NH2 ARG   110      25.710  34.920  47.750  1.00  0.00            
ATOM   1137 1HH2 ARG   110      25.910  34.200  47.080  1.00  0.00            
ATOM   1138 2HH2 ARG   110      26.360  35.100  48.500  1.00  0.00            
ATOM   1139  C   ARG   110      23.480  36.030  41.200  1.00  0.00            
ATOM   1140  O   ARG   110      22.940  37.030  40.730  1.00  0.00            
ATOM   1141  N   SER   111      24.590  35.470  40.710  1.00  0.00            
ATOM   1142  H   SER   111      24.950  34.580  41.020  1.00  0.00            
ATOM   1143  CA  SER   111      25.360  36.150  39.660  1.00  0.00            
ATOM   1144  CB  SER   111      26.780  36.460  40.110  1.00  0.00            
ATOM   1145  OG  SER   111      27.600  37.160  39.170  1.00  0.00            
ATOM   1146  HG  SER   111      28.540  36.840  39.250  1.00  0.00            
ATOM   1147  C   SER   111      25.370  35.210  38.460  1.00  0.00            
ATOM   1148  O   SER   111      26.080  34.220  38.420  1.00  0.00            
ATOM   1149  N   PHE   112      24.580  35.510  37.420  1.00  0.00            
ATOM   1150  H   PHE   112      23.890  36.240  37.490  1.00  0.00            
ATOM   1151  CA  PHE   112      24.580  34.870  36.110  1.00  0.00            
ATOM   1152  CB  PHE   112      23.200  34.730  35.460  1.00  0.00            
ATOM   1153  CG  PHE   112      22.230  33.970  36.370  1.00  0.00            
ATOM   1154  CD1 PHE   112      22.130  32.590  36.140  1.00  0.00            
ATOM   1155  HD1 PHE   112      22.980  32.020  35.750  1.00  0.00            
ATOM   1156  CD2 PHE   112      21.130  34.680  36.860  1.00  0.00            
ATOM   1157  HD2 PHE   112      21.210  35.750  36.990  1.00  0.00            
ATOM   1158  CE1 PHE   112      20.910  32.000  36.410  1.00  0.00            
ATOM   1159  HE1 PHE   112      20.810  30.940  36.250  1.00  0.00            
ATOM   1160  CE2 PHE   112      19.930  34.030  37.160  1.00  0.00            
ATOM   1161  HE2 PHE   112      19.120  34.590  37.610  1.00  0.00            
ATOM   1162  CZ  PHE   112      19.790  32.680  36.900  1.00  0.00            
ATOM   1163  HZ  PHE   112      18.850  32.150  37.080  1.00  0.00            
ATOM   1164  C   PHE   112      25.430  35.570  35.040  1.00  0.00            
ATOM   1165  O   PHE   112      25.350  36.760  34.840  1.00  0.00            
ATOM   1166  N   ILE   113      26.200  34.760  34.290  1.00  0.00            
ATOM   1167  H   ILE   113      26.260  33.800  34.480  1.00  0.00            
ATOM   1168  CA  ILE   113      26.980  35.170  33.130  1.00  0.00            
ATOM   1169  CB  ILE   113      28.490  34.990  33.320  1.00  0.00            
ATOM   1170  CG1 ILE   113      29.020  35.730  34.550  1.00  0.00            
ATOM   1171  CG2 ILE   113      29.290  35.470  32.110  1.00  0.00            
ATOM   1172  CD  ILE   113      29.160  37.250  34.670  1.00  0.00            
ATOM   1173  C   ILE   113      26.440  34.360  31.940  1.00  0.00            
ATOM   1174  O   ILE   113      26.780  33.230  31.620  1.00  0.00            
ATOM   1175  N   CYS   114      25.600  35.090  31.200  1.00  0.00            
ATOM   1176  H   CYS   114      25.310  36.000  31.470  1.00  0.00            
ATOM   1177  CA  CYS   114      25.040  34.640  29.930  1.00  0.00            
ATOM   1178  CB  CYS   114      23.520  34.840  29.800  1.00  0.00            
ATOM   1179  SG  CYS   114      22.450  34.080  31.060  1.00  0.00            
ATOM   1180  HG  CYS   114      21.860  33.760  29.910  1.00  0.00            
ATOM   1181  C   CYS   114      25.770  35.120  28.670  1.00  0.00            
ATOM   1182  O   CYS   114      25.660  36.160  28.050  1.00  0.00            
ATOM   1183  N   ASN   115      26.680  34.200  28.300  1.00  0.00            
ATOM   1184  H   ASN   115      26.750  33.300  28.700  1.00  0.00            
ATOM   1185  CA  ASN   115      27.660  34.510  27.230  1.00  0.00            
ATOM   1186  CB  ASN   115      29.070  34.250  27.770  1.00  0.00            
ATOM   1187  CG  ASN   115      30.190  34.320  26.730  1.00  0.00            
ATOM   1188  OD1 ASN   115      30.330  33.480  25.820  1.00  0.00            
ATOM   1189  ND2 ASN   115      31.050  35.320  26.790  1.00  0.00            
ATOM   1190 1HD2 ASN   115      30.940  36.020  27.500  1.00  0.00            
ATOM   1191 2HD2 ASN   115      31.790  35.390  26.120  1.00  0.00            
ATOM   1192  C   ASN   115      27.380  33.700  25.960  1.00  0.00            
ATOM   1193  O   ASN   115      27.100  32.490  25.990  1.00  0.00            
ATOM   1194  N   TYR   116      27.310  34.530  24.940  1.00  0.00            
ATOM   1195  H   TYR   116      27.190  35.530  25.020  1.00  0.00            
ATOM   1196  CA  TYR   116      27.430  34.000  23.580  1.00  0.00            
ATOM   1197  CB  TYR   116      26.140  34.260  22.800  1.00  0.00            
ATOM   1198  CG  TYR   116      26.070  33.370  21.550  1.00  0.00            
ATOM   1199  CD1 TYR   116      26.170  31.990  21.570  1.00  0.00            
ATOM   1200  HD1 TYR   116      26.210  31.470  22.520  1.00  0.00            
ATOM   1201  CD2 TYR   116      26.020  34.030  20.320  1.00  0.00            
ATOM   1202  HD2 TYR   116      25.940  35.120  20.300  1.00  0.00            
ATOM   1203  CE1 TYR   116      26.210  31.280  20.370  1.00  0.00            
ATOM   1204  HE1 TYR   116      26.250  30.200  20.400  1.00  0.00            
ATOM   1205  CE2 TYR   116      26.070  33.330  19.110  1.00  0.00            
ATOM   1206  HE2 TYR   116      25.990  33.860  18.160  1.00  0.00            
ATOM   1207  CZ  TYR   116      26.210  31.950  19.150  1.00  0.00            
ATOM   1208  OH  TYR   116      26.250  31.260  17.980  1.00  0.00            
ATOM   1209  HH  TYR   116      26.300  30.280  18.090  1.00  0.00            
ATOM   1210  C   TYR   116      28.590  34.800  22.990  1.00  0.00            
ATOM   1211  O   TYR   116      28.400  35.820  22.340  1.00  0.00            
ATOM   1212  N   LYS   117      29.780  34.230  23.160  1.00  0.00            
ATOM   1213  H   LYS   117      29.870  33.370  23.630  1.00  0.00            
ATOM   1214  CA  LYS   117      31.070  34.770  22.700  1.00  0.00            
ATOM   1215  CB  LYS   117      31.220  34.670  21.190  1.00  0.00            
ATOM   1216  CG  LYS   117      30.930  33.260  20.650  1.00  0.00            
ATOM   1217  CD  LYS   117      30.710  33.310  19.130  1.00  0.00            
ATOM   1218  CE  LYS   117      29.300  33.610  18.610  1.00  0.00            
ATOM   1219 1MNZ LYS   117      28.620  33.770  16.870  1.00  0.00            
ATOM   1220 2MNZ LYS   117      30.160  33.400  16.950  1.00  0.00            
ATOM   1221  NZ  LYS   117      29.380  33.590  17.150  1.00  0.00            
ATOM   1222  HZ1 LYS   117      28.490  33.820  16.760  1.00  0.00            
ATOM   1223  HZ2 LYS   117      30.050  34.270  16.850  1.00  0.00            
ATOM   1224  HZ3 LYS   117      29.660  32.690  16.840  1.00  0.00            
ATOM   1225  C   LYS   117      31.410  36.190  23.170  1.00  0.00            
ATOM   1226  O   LYS   117      31.820  36.420  24.300  1.00  0.00            
ATOM   1227  N   GLU   118      30.880  37.100  22.350  1.00  0.00            
ATOM   1228  H   GLU   118      30.380  36.850  21.510  1.00  0.00            
ATOM   1229  CA  GLU   118      30.980  38.540  22.570  1.00  0.00
[truncated: 2,627,442 more chars]
